# Supplementary material for: The microbiome of the pregnant uterus in Holstein dairy heifers and cows assessed by bacterial culture and 16S ribosomal RNA gene sequencing
Source: Front Microbiol. 2024 May 15;15:1385497. doi: 10.3389/fmicb.2024.1385497 (PMC11134370; doi:10.3389/fmicb.2024.1385497)
Supplement: Supplementary file 1 [file Table_1.XLSX]

## Sheet: Supplementary Table 1 
Supplementary Table 1. Bacteria cultured from the external surface of the pregnant reproductive tract for heifers and cows, their habitat, and prevalance of the same bacterial genus in 16S sequences from the same animals.
		Number of cattle with bacteria
External surface	Typical habitat	Heifers (n=5)	Cows (n=5)	Total
Bacillus licheniformis	Soil	3	4	7
Corynebacterium xerosis	Skin	5	2	7
Staphylococcus epidermidis	Skin	3	4	7
Escherichia coli	Gut	1	3	4
Bacillus pumilus	Soil	1	2	3
Corynebacterium efficiens	Soil	2	1	3
Staphylococcus chromogenes	Skin	2	1	3
Staphylococcus haemolyticus	Skin	0	3	3
Streptococcus pluranimalium	Mammary	2	1	3
Acinetobacter lwoffii	Skin	1	1	2
Aerococcus viridans	Soil	1	1	2
Bacillus clausii	Gut	2	0	2
Bacillus subtilis	Soil and gut	2	0	2
Cellulosimicrobium cellulans	Soil	1	1	2
Exiguobacterium aurantiacum	Soil	0	2	2
Paracoccus spp.	Soil	2	0	2
Pseudomonas aeruginosa	Soil	0	2	2
Staphylococcus devriesii	Skin	0	2	2
Staphylococcus pasteuri	Skin	1	1	2
Staphylococcus warneri	Skin	2	0	2
Staphylococcus xylosus	Skin	1	1	2
Stenotrophomonas maltophila	Soil	0	2	2
Streptococcus suis	Gut	1	1	2
Acinetobacter towneri	Soil	0	1	1
Aerococcus vaginalis	Urogenital tract	1	0	1
Arsenicoccus bolidensis	Skin	0	1	1
Bacillus cereus	Soil	1	0	1
Bacillus oleronius	Skin	1	0	1
Bacillus spp.	Soil	1	0	1
Brevundimonas diminuta	Soil	1	0	1
Clostridium baratii	Soil	1	0	1
Comamonas sp.	Soil	1	0	1
Corynebacterium afermentans	Skin	1	0	1
Corynebacterium amycolatum	Skin	1	0	1
Corynebacterium camporealensis	Mammary	0	1	1
Corynebacterium glutamicum	Skin	0	1	1
Corynebacterium minutissimum	Skin	1	0	1
Corynebacterium spp.	Skin and soil	1	0	1
Cutibacterium acnes	Skin	1	0	1
Dietzia aurantiaea	Soil	1	0	1
Dietzia maris	Soil	1	0	1
Dietzia natronolimnaea	Soil	1	0	1
Dietzia sp.	Soil	1	0	1
Enterococcus casseliflavus	Gut	0	1	1
Enterococcus faecalis	Gut	1	0	1
Enterococcus hirae	Gut	0	1	1
Exiguobacterium spp.	Soil	0	1	1
Fusobacterium necrophorum	Skin and genital tract	1	0	1
Georgenia satyanarayanai	Soil	1	0	1
Kocuria marina	Soil	1	0	1
Lactobacillus spp.	Vagina	1	0	1
Leucobacter tardus	Soil	1	0	1
Lysinibacter fusiformis	Soil	0	1	1
Macrococcus bovicus	Skin	1	0	1
Macrococcus equipercicus	Skin	1	0	1
Mannheimia haemolytica	Respiratory tract	1	0	1
Mannheimia spp.	Respiratory tract	0	1	1
Microbacterium liquefaciens	Soil	0	1	1
Microbacterium spp.	Soil	1	0	1
Micrococcus endophyticus	Soil	1	0	1
Micrococcus luteus	Soil	1	0	1
Micrococcus spp.	Soil	1	0	1
Micrococcus terreus	Soil	1	0	1
Moraxella osloensis	Skin and soil	0	1	1
Morganella morganii	Gut	1	0	1
Neisseria spp.	Respiratory and genital tract	1	0	1
Ornithibacillus bavariensis	Mammary	1	0	1
Paracoccus sanguinis	Blood	0	1	1
Pseudomonas monteillii	Soil	0	1	1
Pseudomonas spp.	Soil	1	0	1
Rhodococcus corynebacterioides	Soil	1	0	1
Rhodococcus spp.	Soil	0	1	1
Rothia endophytica	Soil	0	1	1
Rothia nasimurium	Respiratory tract	1	0	1
Solibacillus silvestris	Soil	1	0	1
Sphingomonas hunanensis	Soil	0	1	1
Staphylococcus spp.	Skin and mucous membranes	1	0	1
Staphylococcus succinus	Skin	0	1	1
Streotococcus pluranimalium	Mammary	1	0	1
Streptococcus alactolyticus	Gut	1	0	1
Streptococcus gallolyticus	Gut	1	0	1
Streptococcus lutetiensis	Gut	0	1	1
Streptococcus mitis	Oral cavity	0	1	1
Streptococcus spp.	Oral cavilty, gut, genitals	0	1	1
Streptococcus uberis	Mammary	0	1	1
Streptomyces spp.	Soil	0	1	1
Trueperella pyogenes	Urogenital and respiratory tract	0	1	1

## Sheet: Supplementary Table 2
Supplementary Table 2. Features eliminated during quality control.
Feature ID1	Sequence
77486a80e398df133bb24f39bac2aaf2	TACGATTAACCCAAGCTAACAGGAGTACGGCGTAAAACGTGTTAAAGCACCATACCAAATAGGGTTAAATTCTAACTAAGCTGTAAAAAGCCATGATTAAAATAAAAATAAATGACGAAAGTGACCCTACAATAGCCGACGCACTATAGCTAAGACCCAAACTGGG
50189fa85f7f438a048b385bfdccf76b	TACGATTAACCCAAGCTAACAGGAATATGGCGTAAAATGTGTTAAAGCACCATACCAAATAGGGTTAAACTCTAATTAAGCTGTAAAAAGCCATAATTACAATAAAAATAAATGACAAATGTGACTCTATAGTAGCTGACACACTATAGCTAAGACCCAAACTGGG
c2eda3b9f84f4b4bfbc96d1d2d030803	TACGATTAACCCAAGCTAACAGGAATACGGCGTAAAATGTGTTAAAGCACCATACCAAATAGGGTTAAACTCTAATTAAGCTGTAAAAAGCCATAATTACAATAAAAATAAATGACAAATGTGACTCTATAGTAGCTGACACACTATAGCTAAGACCCAAACTGGG
5d57baf1846aa78f45b6959981b6a57a	TATGATTAACCCAAGTTAACAAGAATACAGCATAAAGCATGCTAAAGCATTACACCAAATAGAGTTAAATTCTAATTAAGCTGTAAAAAGCCATAATTATAACAAAAATAAATGATGAAAGTAGCTCTATAATAGCTGATACACTATAGCTAAGACCCAAACTGGG
44fc0b4397f949a91212455bd1b0947d	TATGATTAACCCAAGTTAACAAGAATACAGCATAAAGCATGCTAAAGCATTACACCAAATAGAGTTAAATTCTAATTAAGCTGTAAAAAGCCATAATTATAACAAAAATAAATGATGAAAGTAACTCTATAATAGCTGATACACTATAGCTAAGACCCAAACTGGG
2d1a89023a81e9106bd8b4f64cdee0d2	GCGGGCGCTGTGAAGAGGGAGGCGCAGCGCCGGGTTGGGGGGCCTCTGAAAAAGTCCTGGCAGTCGAGCAGCAAAGCTACAGTACAAGAGGCTCTTGGAGAGAACGTGACTTTGGCCACCTCCGACTCTCCTGCCTGGCCTGCTGTCCCTTTTTAATCCAAGTTCATTTGGCT
5a3963b13e4935bccd78da39f3993943	TACGTAAGAGACTAGCGTTATTCATCTTAATTAGGTTTAAAGGGTACTCAGACGGTCAATATAACATGTAAAATGTTAGTACTTGACTAGAGTTATATGTAAGAAGGCAGTACTTTAGGAGGAGAGATTATATTCAATGATACCAAAAGGACTCGGTAAAGGCGCAGGCAGCCTTTTATGTAATAACTGACGTTGAAGGACGAAGGCATGGATCACGAACAGG
6283478ee4038101f96fba3ec2fe640f	TACGATTAACCCAAACTAATTATCTTCGGCGTAAAACGTGTCAACTATAAATAAATAAATAGAATTAAAATCCAACTTATATGTGAAAATTCATTGTTAGGACCTAAACTCAATAACGAAAGTAATTCTAGTCATTTATAATACACGACAGCTAAGACCCAAACTGGG
f99134764aa2bb035f07915ff9d2dd02	TCTGTTGGTCCTCTGTTTCCTGGGCACTTGCTCCAGGCCAGGCCAGCATGGGTGTGAGGACCAGAGGATGGCCAAGCCACTGTCCGCTGGGACTTTCAACCCAAAGCAGGAGGCAACACTGGTGCAGGGCCTGGGGTCTGGCCCCAGGGTGCCAAGAGGTGCCATGAACAGCAGGAAGGAGGCGTTACACCCCATGGGGGTGGGCACCAC
773a8f897713f46436d512475c69c597	TACGTAAGAGACTAGCGTTATTCATCTTAATTAGGTTTAAAGGGTACTCAAACGGTCAACATAACATCAAAAATGTTAGTACTTGACTAGAGTTATATATAAGAAGGCAGTACTTTAGGTGGAGAGATTATATTCAATGATACCATGGGGACTCGGTAAAGGCGCAGGCAGCCTTTTATGTAATAACTGACGTTGAAGGACGAAGGCTTGGATCACGAACAGG
7e0b048cd63dae11c24e17628cab7d27	GCGGGCGCTGTGAAGAGGGAGGCGCAGCGCCGGGTTGGGGGGCCTCTGAAAAAGTCCTGGCAGTCGAGCAGCAAAGCTACAGTACAAGAGGCTCTTGGAGAGAACGTGACTTTGGCCACCTCCGACTCTCCTGCCTGGCCTGCTGTGCCTTTTTAATCCAAGTTCATTTGGCT
e5ade0c29a57539b991fe058124efcce	TACACCGCAGACGACACTCTTTCCCTACACGACGCTCTTCCGATCTGTGCCAGCCGCCGCGGTAAGGACAGGTGAGGCCCGTGTTATACTACACGCCTCACTTCCGGACACTACCCCTGAGCCGCAACTCCTCCCCGCAACCCAGCTGTAAATAAAAGTCTCATTAGAAACCCCGGTAGTCCAGATCGGAAGAGCACACGTCTGAACTCCAGTCACGGACTTGGATC
83b4e95e2a4ba1ef50972abb1f328c7e	CAACACTTGGGGGATGAAAACTCCTAATATCTATAAACCCAAAAATATCAATAGGAACCCACTAAGTACTCAAGCTCAGTCTTGACAAGTCCCCTGCTGGTTTTGTTTTTAAGGTCTGCTATAGATTTGATAGCACTTGAGAAGTGACTGAATGGATTTAAAGA
def2ee15e5f57f56baa16e4cff580b59	GCGACCACCGAGATCTACACACCGGCCAACACTCTTTCCCTACACGACGCTCTTCCGATCTGTGCCAGCAGCCGCGGTAAGATACCCAGTGTCCAAGGTAAGGAGCAGCAGTGCTCAGCACTGGAGCAAGCGGCACTGAGGAGATACCCCAAGTCCAAGTTCAGAGAAACCCCGGTAGTCCAGATCGGAAGAGCACACGTCTGAACTCCAGTCACGCAGAATTATCTCGTATGCCGTCTTCT
5f7b4af0ec49f139a97f4abeb1205610	CAAACACTCTTTCCCTACACGACGCTCTTCCGATCTGTGCCAGCCGCCGCGGTAACGCCCACACCGAACACGCCTGAGGTGAAACGCGCGGAGTTTTCCTCACAAAGAGCCGGGGTCACCCGTGTGGTGGCGCCCTTCGAGAGGAAAGAGGGTCCGCACTCCTAGAAACCCCAGTAGTCCAGATCGGAAGAGCACACGTCTGAACTCCAGTCACCTC
0ba9eb3cb8534e619aeac7a6b7c1815b	GCCCACGTGCCCCGGCGCCCCTGCCCCCCAAGAGGAACCACAGCCACGAGAAGCCCAGACACACGACCGTAGAGCGACCCCCTCTCTCCACAGAGAGAGAACAGCTTGCACGGCCACGAAGACACACAGAGCACGCCCCCACAGACATCAAATACGTCCAACGATCGTCGAGCGAGACGGCCTGCCTGAGATCGGACGCGAGCGGCCAATACCTAGTCCCGTCACTCGGGAAGCTCCCTGAATCTTCTGTCGATAGAC
7c13ed733cc18d5d1674ba9090044104	TACGATTAACCCAAGCTAACAGGAGTACGGCGTAAAACGTGTTAAAGCACCATACCAAATAGGGTTAAATTCTAACTAAGCTGTAAAAAGCCATGATTAAAATAAAAATAAATGACGAAAGTGACCCTACAATAGCCGACGCACTATAGCTAAGACCCAAACTGGGATTAGATACCCCACTATGCTTAGCCCTAAACACAGATAATTACATAAACAAAATTATTCGCCAGAGTACTACTAGCAACAGCTTAAAACTCAAAGGACTTGGCGGTGCTTTATATCCTTCTAGAGGAGCCTGTTCTATA
65c93e8a08519b19185ac504c6aa2ed0	TACACACTGGCCAACACTCTTTCCCTACACGACGCTCTTCCGATCTGTGCCAGCCGCCGCGGTAAGGACAGGTGAGGCCCGTGTTATACTACACGCCTCACTTCCGGACACTACCCCTGAGCCGCAACTCCTCCCCGCAACCCAGCTGTAAATAAAAGTCTCATTAGAAACCCCGGTAGTCCAGATCGGAAGAGCACACGTCTGAACTCCAGTCACGCAGAATTATC
80cc1ca2273cf8bbca9ba042a9563795	ACACGTATTATGACACTCTTTCCCTACACGACGCTCTTCCGATCTGTGCCAGCCGCCGCGGTCATACGATTAACCCAAGCTAACAGGAGTACGGCGTAAAACGTGTTAAAGCACCATACCAAATACAATAGCCGACGCACTATAGCTAAGACCCAAACTGGGATTAGAAACCCTAGTAGTCCAGATCGGAAGAGCACACGTCTGAACTCCAGTCACGGTCACGAAT
c76dff4c5896e7eb0bdc84f034a916f8	ACACGACGCTCTTCCGATCTGTGCCAGCAGCCGCGGTCACCTGAACACAGCCCAGAACTGTTACCGTTCACTCAGGAGTAAGAGCCGACCGCGGCGGGGGAAAGCTGACAGCCCAGGAAGCGAGTTCAGGCACGGAAGAAGAGGACACTCCCAATCATCACAATTAGAAACCCCTGTAGTCCAGATCGGAAGAGCACACGT
b1975dbaa05dca5f8e57cf546925d0b5	CCACCGAGATCTACACATCCATATACACTCTTTCCCTACACGACGCTCTTCCGATCTGTGCCAGCCGCCGCGGTACACAGAAGTGACCCCAACCGCAAACAATGATCCAGCCCTCATGTCAACCGTTGGGCTGAAGTGGAAAAACTCGGCTCTAGTATATTGTTAGAAACCCCGGTAGTCCAGATCGGAAGAGCACACGTCTGAACTCCAGTCACACACTAAGATCTCGTATGCCGTCT
5591612846a759ee45a6ee8d211245b3	TGCCAGCAGCCGCGGTAGGAAGGGGCGACAGAGGCAGGCAGGCCGGCCCAGGCGGCACGGGGACTTGGGGCAGGCTGGTCGGCCTCCCGAGTCACCGGACGTGGTCGGAGCCAGTAGGAACAGACACAGGAGTGCGCAGGAGGGAGGCAGCAGGGTGGAAGGAAGATACCCTAGTAGTC
5b57c86f73f8433bde5bed93112e1179	ACACGACGCTCTTCCGATCTGTGCCAGCCGCCGCGGTCACCTGAACACAGCCCAGAACTGTTACCGTTCACTCAGGAGTAAGAGCCGACCGCGGCGGGGGAAAGCTGACAGCCCAGGAAGCGAGTTCAGGCACGGAAGAAGAGGACACTCCCAATCATCACAATTAGAAACCCTTGTAGTCCAGATCGGAAGAGCACACGT
e8e3044e51b9f431b54a0ec1e0565780	TACACAGTATCTTACACTCTTTCCCTACACGACGCTCTTCCGATCTGTGCCAGCCGCCGCGGTAAGGACAGGTGAGGCCCGTGTTATACTACACGCCTCACTTCCGGACACTACCCCTGAGCCGCAACTCCTCCCCGCAACCCAGCTGTAAATAAAAGTCTCATTAGAAACCCCGGTAGTCCAGATCGGAAGAGCACACGTCTGAACTCCAGTCACTTCCTGTTATC
e065a06773c74244959074b526fcd6e6	CCTCTGTCCTCTTTCCCAGAGGAAAAGCCCATGGGGCGGGGCCTGGGAGGGCAGCCAAACCCCCAGAGCTCTTTTACAACATACATCCTTCTCTCCTTTCCAGAAAGATTTCTAAAGCCAACACATTGGGTTTTCTAGGACCCGAAATTCACAGCTGGGAATCAGCAGTT
51a05de52a3de4882fc1eb9901351fca	CAAAACTTCACAATACACTCTTCCCTACACGACGCTCTTCCGATCTGTGCCAGCCGCCGCGGTAAGGACAGGTGAGGCCCGTGTTATACTACACGCCTCACTTCCGGACACTACCCCTGAGCCGCAACTCCTCCCCGCAACCCAGCTGTAAATAAAAGTCTCATTAGAAACCCGTGTAGTCCAGATCGGAAGAGCACACGTCTGAACTCCAGTCACCGTCTGCGATC
ec95f7fa1aaf9bd48aabc14ec522558c	TTTCCCTACACGACGCTCTTCCGATCTGTGCCAGCAGCCGCGGTAAGCATTTCAGCAGGTATAAGCTCTTTTTATACTTAATATAACTCTATGAAGGATGTCCTGGTATCATTTCCATTTTAAGACGAGAAATCTCTGAGAAGTGACCAACTTACATGTCTCATTAGATACCCGAGTAGTCCAGATCGGAAGAGCACACGTCTGAACT
30fdc21204d7502ea75af8bfeb0c8fb4	TACACCTTCACGGACACTCTTTCCCTACACGACGCTCTTCCGATCTGTGCCAGCCGCCGCGGTAAGGACAGGTGAGGCCCGTGTTATACTACACGCCTCACTTCCGGACACTACCCCTGAGCCGCAACTCCTCCCCGCAACCCAGCTGTAAATAAAAGTCTCATTAGAAACCCGGGTAGTCCAGATCGGAAGAGCACACGTCTGAACTCCAGTCACCAACAATGATC
3290b12ffd0d23703bb5ab789ead8c4e	TACACATTGGAACACACTCTTTCCCTACACGACGCTCTTCCGATCTGTGCCAGCCGCCGCGGTAAGGACAGGTGAGGCCCGTGTTATACTACACGCCTCACTTCCGGACACTACCCCTGAGCCGCAACTCCTCCCCGCAACCCAGCTGTAAATAAAAGTCTCATTAGAAACCCCAGTAGTCCAGATCGGAAGAGCACACGTCTGAACTCCAGTCACACTCGTGTATC
ea82687575e482b5e8873e2385cb0e39	TCCACCCAACAGAACACTCTTTCCCTACACGACGCTCTTCCGATCTGTGCCAGCAGCCGCGGTAAGGACAGGTGAGGCCCGTGTTATACTACACGCCTCACTTCCGGACACTACCCCTGAGCCGCAACTCCTCCCCGCAACCCAGCTGTAAATAAAAGTCTCATTAGAAACCCTTGTAGTCCAGATCGGAAGAGCACACGTCCTGAACTCCAGTCACAGTTCAGGAT
1b37e559f64b7c10dd60a5c3224b4006	GCCAGCCGCCGCGGTAATGGTGCAGGGCCCGTGGGGTCTCCACAGAGAGCAGCTTCCCCAGAATGTTGGTGCACAGCCAGCGGGGATCCAGGAGCAGCACGTCCTGGACGGTCTCGCTCTGCATGATGTTGATCTGTCCAAGGGGACAAGGGGAAGTCATGCATTAGATACCCCTGTAG
890f782789ea93eddaf572fbe28333dc	TACACATCCATATACACTCTTTCCCTACACGACGCTCTTCCGATCTGTGCCAGCAGCCGCGGTAAGGACAGGTGAGGCCCGTGTTATACTACACGCCTCACTTCCGGACACTACCCATGAGCCGCAACTCCTCCCCGCAACCCAGCTGTAAATAAAAGTCTCATTAGATACCCGAGTAGTCCAGATCGGAAGAGCACACGTCTGAACTCCAGTCACACACTAAGATC
c6cf4fe8749238d3398aaaf69628d00c	TACGTAAGAGCCTAGTGTTATTCATCTTAAATAGGTTTAAAGGGTACTTAGACGGTAGTAAATGACTTAAAATAAGAGTACATCACTACTAGAGTTTGATATGGGGAGGTCGTACCTAGGGTGAAGAGTTAATATTTGGTAATACCCAGGGGACTGGTAAAGGCGAAGGCAACCTCTTATGTAAAAAACTGACGTTAAAGGACGAAGGCACAGATAACGAACAGG
f9fd727dd73c6082625ef6963997a498	ACTCTTTCCCTACACGACGCTCTTCCGATCTGTGCCAGCCGCCGCGGAACCTGTGCAGGTCTCCAACCCCAGAGTGTTCCCACGGCTAAATGGAAGTCCTGCGCCGCCTCCAGCTAGCGTCCCCTCGGCACCGAAGCCCCAGTCAGTGATCCCACGCCACTCAAGAAACCCCTGTAGTCCAGATCGGAAGAGCACACGTCTGAACTCCAGT
17758b0620d90622e8ed2597c6ca654b	CGATCTGTGCCAGCCGCCGCGGTAAGGCATCTGCAATCCGTACATTAGGAGAACAGTCTCTGTGGTGTCGAGGCACCCTGCCTGTCCCTCTGAAATAGCATCTGTCCCCTTCCAGTGTGTTGTAGTTGCACCCACGGATGTCTGCTCTCCCTGCCCCATCACACTAGAAACCCTTGTAGTCCAGATC
1c4a894f414b13a9c5f3b766f4fef5e3	TACACTATGAGTAACACTCTTTCCCTACACGACGCTCTTCCGATCTGTGCCAGCCGCCGCGGTAAGGACAGGTGAGGCCCGTGTTATACTACACGCCTCACTTCCGGACACTACCCCTGAGCCGCAACTCCTCCCCGCAACCCAGCTGTAAATAAAAGTCTCATTAGAAACCCTAGTAGTCCAGATCGGAAGAGCACACGTCTGAACTCCAGTCACAAGTCCAAATC
cf623dc64ced9b331a59cc0b509398db	CTCCCAGAATCAGAAACAGATAAAGCAGCCAGAAAGCCTGGGTGAGGGTAGAGGGGGAGGCCAGAGAGGGGGAAAGAGCATTAAGTCCTGCTGGGGCCACGGGCCCCTCTCACCGGCCCCCCACCCAGCGCGGGGCCTCACGTAGAGGGTGATGGCCAGAGGGAGGAGGCGGGCTGGGAAGTGGCAG
0958c8b8820e8b292006090e9b104aa4	CATGGAAGGCCACGGCGCCCTCCTTCTTGCTTTCCTCCTGTCGCAGCTGGCCAGACGCGCTCTCCTCCACCTCCAGCCCCTCCTTTGTCTTCTTTGGGTTCTCCATGGACGAGGCTGTGGCTGCGAGGATCGGAGAGGTGGCGGGTTGTGTGGGGGTGGGAAATTCAGCTTATAGGATGATAGCCGAAAACCTCAGTGTTTTCAAGGGCAGGCAAGCTTCC
d4441f20dcb4b43a207ddfb5d105a455	TTCCCTACACGACGCTCTTCCGATCTGTGCCAGCCGCCGCGGTAAAGGGAGTAGGCAGGATGTGCCTCTCAGGTGTCACCCCTGTTTGCCATGAAATGTGGTTTCTTCATCTGAGTGGTGAGCAGTTGTGAGCGGTGGTGAGCGGGTCCTACCCGAGGCTGCATAGAAACCCCGGTAGTCCAGATCGGAAGAGCACACGTCTGAACT
cd55472a529f040a5d35d57e4dec6d38	TACGAACGAGTCAAGTGTTATCCATCTTTATTTGGTCTAGAAGGTCCGTAGTTGGAAATAAAAGCAGAAGTGAACTATATTTCTAGAGTGTAAATAGTAGTATTTAGAACATTTGGGGGAGGGCTGGTATCCATGGATCCCATAAGGACTATTAAAAGTGAAGACAATTTACTTATATACACTGACAATGAGGGACGAAGGCTAAGGTAGCGAAAGGG
1871f88a4b210458d96c6e089ad715fe	GCGGTACTCCTCCAGGTAGTAGGCCATGGTGGCACGCTCCTGCTCAGTCAGCAGGTGTCGCGCCTGCTCCTCCAGCAGCACCCGCGTCTGGATCCCCAGGCTGCTCAGGGTCACCTGGGAGCCGGCTGGCCCCTTGTAAAACCCCAGCTGAAAGACAGCGAGACAGAA
2e57d3a41af49a5a984749a043a1622a	GATCTGTGCCAGCCGCCGCGGTAGCTGCAGGGATTCAGTGAAGAGTCAATGTCTTTATAAGGCTGAGCCCGGTTCCGCGCATGCGAGGTGCTCGGCACAGGGCAGCCGGAATGAGAGGAACGTGAAATAGGATGAACTTCCCGCCGCCCTTGCCCCAGACACAGTTCGATACCCTGGTAGTCCAG
be4d9b06a644035ae63a1226a64440b6	GCCCACGTGCCCTGGCGCCCCTGCCCCCCAAGAGGAACCACAGCCACGAGAAGCCCAGACACACGACCGTAGAGCGACCCCCTCTCTCCACAGAGAGAGAACAGCTTGCACGGCCACGAAGACACACAGAGCACGCCCCCACAGACATCAAATACGTCCAACGATCGTCGAGCGAGACGGCCTGCCTGAGATCGGACGCGAGCGGCCAATACCTAGTCCCGTCACTCGGGAAGCTCCCTGAATCTTCTGTCGATACAC
fea8e660a52ccbe42de7076c522dfc67	GCGACCACCGAGATCTACACTTCTAACGACACTCTTTCCCTACACGACGCTCTTCCGATCTGTGCCAGCAGCCGCGGTAAGATACCCAGTGTCCAAGGTAAGGAGCAGCAGTGCTCAGCACTGGAGCAAGCGGCACTGAGGAGATACCCCAAGTCCAAGTTCAGAGAAACCCTAGTAGTCCAGATCGGAAGAGCACACGTCTGAACTCCAGTCACCATAATACATCTCGTATGCCGTCTTCT
848d360ff9e140b9dafb15f41d02eb1e	TCTGTTGGTCCTCTGTTTCCTGGACACTTGCTCCAGGCCAGGCCAGCATGGGTGTGAGGACCAGAGGATGGCCAAGCCACTGTCCGCTGGGACTTTCAACCCAAAGCAGGAGGCAACACTGGTGCAGGGCCTGGGGTCTGGCCCCAGGGTGCCAAGAGGTGCCATGAACAGCAGGAAGGAGGCGTTACACCCCATGGGGGTGGGCACCAC
3495220b895f46dd45ef804144a44701	ACACGACGCTCTTCCGATCTGTGCCAGCCGCCGCGGTCACCTGAACACAGCCCAGAACTGTTACCGTTCACTCAGGAGTAAGAGCCGACCGCGGCGGGGGAAAGCTGACAGCCCAGGAAGCGAGTTCAGGCACGGAAGAAGAGGACACTCCCAATCATCACAATTAGAAACCCTAGTAGTCCAGATCGGAAGAGCACACGT
52997fe2f900ed1f7622e0c707aab41a	CGATCTGTGCCAGCAGCCGCGGTAAGGCATCTGCAATCCGTACATTAGGAGAACAGTCTCTGTGGTGTCGAGGCACCCTGCCTGTCCCTCTGAAATAGCATCTGTCCCCTTCCAGTGTGTTGTAGTTGCACCCACGGATGTCTGCTCTCCCTGCCCCATCACACTAGATACCCCAGTAGTCCAGATC
5f0d6dc097feaa2a79f2903b80dd64f8	TAAGGAGGGAGGGTGGCATGGTTGCAGGGGCAGGACGACCCTGGGCTTGTGTGTTGCAGGAACGAGAGCTGCAGCGAGAACTACACCACCGACTTCATCTACCAGCTCTACTCCGAGGAGGGCAAGGGCGTGTTCGACTGCAGGAAGAATGTGCTGGGCCACATGCAGCAGGTGGGCCGCGGGCGGGGCATGGCCTCATGCCTTATCTC
2a17e50fac702929c0a5f873fbfd1c11	GGTACCAGGCAAAGTGTTGAAGGACCAAGGCAAAGGGCCAAAAGTCAGCTTTCCCACGTCCGGTTATGGGCAAATTCATACACTTGGCCACGCAATCATCACATTACGTATGCGCATACTATCTGGGTGAGGGACCGCATAATAGTAGATACACACACACACATTA
57b77741a5d31007a8e310a5055983f3	ACACGACGCTCTTCCGATCTGTGCCAGCAGCCGCGGTCACCTGAACACAGCCCAGAACTGTTACCGTTCACTCAGGAGTAAGAGCCGACCGCGGCGGGGGAAAGCTGACAGCCCAGGAAGCGAGTTCAGGCACGGAAGAAGAGGACACTCCCAATCATCACAATTAGAAACCCTGGTAGTCCAGATCGGAAGAGCACACGT
f0c1efed282d26f7fefecf1663052c0f	TACACATCTTAGTACACTCTTTCCCTACACGACGCTCTTCCGATCTGTGCCAGCAGCCGCGGTAAGGACAGGTGAGGCCCGTGTTATACTACACGCCTCACTTCCGGACACTACCCCTGAGCCGCAACTCCTCCCCGCAACCCAGCTGTAAATAAAAGTCTCATTAGAAACCCCGGTAGTCCAGATCGGAAGAGCACACGTCTGAACTCCAGTCACATATCTCGATC
11eb67b5ad74b599f3767adbff7fdead	GGGGTGGTGACGAGAGGAGTTACCCCACGTCCGAGGTCAGGGGCAGTGGCTGGGAGGAGCTACCCCATGCCCCTAAGCCTGAGGCCCAGGGAGGCGGCCGGGAGGAGCAACCCAGGCCCGAGGCCAGGTGCAGTGGCTGGGAGGATAAACCCCACATCCAAGGAGCCGTGGCTGTGCAGGCGCAGGATGGCCTAGAGGAGCTATCCCACGTTGAAGGTCAGGAAGGGCGGCGGTG
7d976b87feae2381f47cd4167e0cecab	CCTTCAAGTCTCGCGAGAGGCCTCAGCACCTTTCCCCCCCACCAGCTGACAGCTTCCTGTATGTATCGCGAGAGACCCATTTGCTCGAACTGTGTCTTGGGAGGTATGATTTGGATTTGTCCCCCTGAAGCATTTAGTGACCTTATTCTTAATTTTCTGGAAAAAGAGAGATGTAGGGAA
12fde569c2ef1049707ab0e16dbf5a4a	GCCGTCCAGGCAGGCAGGGGCTCCCCCAGAGAAGGGCACAGCCACAGACACGACACGGAGGAGGGGCGCCGTCTTCAAATCCGGGTGCAGTACAGACAGAAGCAAAAAAGGAGGCCCTCGACTGTATGAACACAGGACAGAGGAACCCCAGAAGGAAAACAGGAGGCAGGT
d0fe5f81ddee0213bcd5221540eac07d	TACAAGTAAGACTAGTGTTATTCGTCTTTATTAGGTTTAAAGGGTACCTAGACAGTATTTCTAGCCCCCAAAGGGAACAGATTTACTAGAGTTTTATGTGAGAGGGAAATATTAGAACCATTGGAGTAGAGATAAAATATTTTGATACTAATGGGACGGATAACGGCGAAGGCAAGCCTCTATGTAATAACTGACGTTGAGGGACGAAGGCTTGGGGAGCAAATAGG
bd760334c415660f445625bf7e61ee1b	GTAGCGATGGTGACATATCCCAAGCACTAGGCCAGCAGGGAACTCCTGAGCTGGGTGTTCTTGTTGTCCCCACTTTACGGATGCATCACGTGGGTCCAGAGAGCCTGACTTCCTTGCCTAAGACCAGGCTATGAGCTGAATTATGTTCCCCTCCAAATTCACATG
638b1d38f714a8f6cde3ff4f3ae75ddb	CTCCCAGAATCAGAAACAGATAAGGCAGCCAGAAAGCCTGGGTGAGGGTAGAGGGGGAGGCCAGAGAGGGGGAAAGAGCATTAAGTCCTGCTGGGGCCACGGGCCCCTCTCACCGGCCCCCCACCCAGCGCGGGGCCTCACGTAGAGGGTGATGGCCAGAGGGAGGAGGCGGGCTGGGAAGTGGCAG
c7ef87389cd99794cb2f0aa4c8698835	GCCTGCAACTCACAGACCTGCTCTAGTGGTGGTTTAACGTCCACCTGGTGTCCAGGTGCGGAGGCTACCCTGGCACTTAGTTCAGTCAATCTCATCCCAGAGGGGACGCAAGGCCATCAGGCAGGGGCAGAAAGCCAATAGGAGCTCTTCCCCTGCTGGAGAAGAGCTTTTCTCTAGGGTCCTCTGACACCCCTTGCTACTAACAGTCTCAAAAGAA
f0f91655d23f3889a857217812fab357	GATCTGTGCCAGCCGCCGCGGTAGCTGCAGGGATTCAGTGAAGAGTCAATGTCTTTATAAGGCTGAGCCCGGTTCCGCGCATGCGAGGTGCTCGGCACAGGGCAGCCGGAATGAGAGGAACGTGAAATAGGATGAACTTCCCGCCGCCCTTGCCCCAGACACAGTTCGAAACCCTAGTAGTCCAG
3956ec34436cf6f64ec6cb1a6fcb2a33	TCGGGTTACTCGTAGGGGCTCCGCAGGGGCCTGTACTCCAAACCTCAGTGGAAACCGGGCAGCCTGGCTTGGCACGTGTGGTCTGTTTAGAGCATTACACACCCCTGCAACTGCGGGCATGGGCAGGATGTATACTTCTGATACATCAGACTCTTCCTTCCATCGAGTGTGCAGCCCCAGTTACACCACTCCTGCTCAATTTCAGTGAGTTCTCAAATTAAGCTCCGGAAGCAGAAGAGAATGTCTCCAGAGTGC
aba5139a0bef9cfa0b2581030c52930c	TCTGTTGGTCCTCTGTTTCCTGGGCACTTGCTCCAGGCCAGGCCAGCATGGGTGTGAGGACCAGAGGATGGCCAAGCCACTGTCCGCTGGGACTTTCAACCCAAAGCAGGAGGCAACACTGGTGCAGGGCCTGGGGTCTGGCCCCAGGGTGCCAAGAGGTGCCATGAACAGCAGGAAGGAGGCGTACACCCCATGGGGGTGGGCACCAC
26f10e14159d426e206d92e76c1aaef0	TCTGCATAGCACTTTGGTGGGTATCCATCTGGGTTTCTTATGTAAGAAATCTGTACATTCTTATGTAAATATGCATAAGAATGTGTGTGTAAAAGATTGTGTTTGCTCTTAACCAAATTGAGGTCACATTGCAGTGCTGCTCTGCTCCATGTTTTGAGGTTCAGAGTATACAGTCTCCATTACTTAATTGCCAAGTGCTACGTATGAGCATACGTTTTATCAGTCTCTATTC
ae881f80516d6c08be6c7ab671b2bf56	GCAGTAACAAAGACTCCATGCAGCCAAATAAACAAATAAACAAACTACATAGAAACTGCCACCACCTGGTGCCCTACGGCCCCCTCACTCTACTGGACCAACCTGACCTCATCAGCTCCCCCACCGCCCCTGGGTCTCCTTAACACCCCTCCCTGTGGTACGAGCTAGA
40e4f463d041cdd5bada23df463aa9cf	CAACGTGGAGGCTGCTGTCGTGCTGCTGAAGAACGGGGCCAACAAGGACATGCAGAACAACAAGGTGGGCTGGCTGGCGCGACACTTCCCCTCTGCCACTCCTTCCCGACCGGGGGACCCCGAGCCACGACTTCAGCTTCTGGGCCTCGGCTCCCTAACCCGTAAAGTCCC
7e0b594c5f56fc39adc552f62f7fbb1f	GATCTGTGCCAGCCGCCGCGGTAGCTGCAGGGATTCAGTGAAGAGTCAATGTCTTTATAAGGCTGAGCCCGGTTCCGCGCATGCGAGGTGCTCGGCACAGGGCAGCCGGAATGAGAGGAACGTGAAATAGGATGAACTTCCCGCCGCCCTTGCCCCAGACACAGTTCGATACCCCGGTAGTCCAG
307189511183c7ae0bd6581120199928	TACATAGAGGACAAGTGTTATTCGTCTTTAACAGGTTTAAAGGGTACCTAGACGGGAAATCAAGCCATAGTAGGGACTAATTTCCTAGAGTTTCATAAGTTAAGATCGAACTTACCGAGGAGCGATAAAATGCGTAGGATATGGTAATGACGGGTAGCAGCGAAGGCATTCTTATATGTAGAAACTGACGTTGAGGAACGAAGCCCTGGGTAGCAATAAGG
572c00825a0b0dbd2f90d9f1eb84b3b7	CCAAGCTGCCGCTTCTCGGATTCAGAGCGAAAAGTTGTGTCCTACCTCTGGAGACGATGCGGACTCCGCGCTCCTCCAGTTCCTGAGGCTCCAACCCCAGATCCTTGGCGATGTTCCCCACCCTAGAGCCTTTCTCCAGCTCCTCGGGAACTGAATAATAGATTTGTGTGCCTCCAGTTTCCC
547909670ebffbcc59c6c5be38d6ccd8	CACAAGTAAGACAAGTGTTATTCGTCATTATTAGGTTTAAAGCGTACCTAGACGGCATTTTACACCGAAAGGTCAATTTTTTGCTAGAGTTTGATATGGGAGGAAAATATTAGGACTATTGGTGTAGAGATGAAATTTTTTGATACTAATATAATGTGTAACGACGAAGGTAACCCTTTATGTACAAACTGACGTTGAGGAACGAAGGCTTGGGGAGCGAATAGG
8e8528579bef0e863bdae25a27e54a61	CACGATTAACCCAAGTCAATAGAAACCGGCGTAAAGAGTGTTTTAGATCACCCCCTCCCCAATAAAGCTAAAACTCACCTGAGTTGTAAAAAACTCCAGTTGACACAAAATAGACTACGAAAGTGGCTTTAACATATCTGAACACACAATAGCTAAGACCCAAACTGGG
f7488e6813f5eaaa1ffe0b6b42e87161	TCGGGTTACTCGTAGGGGCTCCGCAGGGGCCTGTACTCCAAACCTCAGTGGAAACCGGGCAGCCTGGCTTGGCACGTGTGGTCTGTTTAGAGCATTACACACCCCTGCAACCGCGGGCATGGGCAGGATGTATACTTCTGATACATCAGACTCTTCCTTCCATCGAGTGTGCAGCCCCAGTTACACCACTCCTGCTCAATTTCAGTGAGTTCTCAAATTAAGCTCCGGAAGCAGAAGAGAATGTCTCCAGAGTGC
8fb33f622e7c09f296d2d96a32b94c7b	CACAAGTAAGACGAGTGTTATTCATCTTTATTAGGTTTAAAGGGTACCTAGACAGTATATTTAGCCAATAAAGGGTACTAATATGCTAGAGTTTTATGGGAGAGTGAATGTATGTGAGTATTGTTAGAGTAGAGATGAAATCCGTTGATACTAATAAGACTGATAAAGGTGAAAACTAAGCTCTATGTTAAAACTGACGTTGAGGGACGAAGGCTCGGCATCGCGAATAGG
6c84805234d99f842def78d47d8a66b2	CGTCAAGGACCAGATCCTGAGCCGAGCCCTTGTCCTGCGGATCCTCCTCTCGGCCACCACCATCATCAGCGGGACCCTCTTCATCTTCTGGAAGGAGGTGAGGGCGTCCTCGCGGGCTCAGTTAGGCACGGCGGTCAGGCCCCGCCCCCGGGGCTCAGGCTCCATGGGGTGTGGGCGGAGGTGGCAGAGAAAGAAGGGGACCCGGTGCCTCTCTGGCTTGCTGTTACCCCTGGGAAACAACCTCAGCTCTG
83d51321d02b289b52058f994f8deced	CCACCAGCAACTGATCAGGCCACCCGATCTCAACCACAGCTGCCCATCAGAACCAACTTTTCTCCGATTCTGATGGGGATTCTCATTATTCTAGTAAGCATGGTACATAACTGGCCCCACCCTAGACGCACAAGAGAAAAGTGAATCCGTTACAACCAGTGCGTCGGGGCATTTGGGCTTAATTATCTGAGGAACCCCTGGCTGCCAACACTTGGATTTGTTTCGTGAGATTTTG
1Feature IDs can be searched on Supplementary Dataset 1 for the identification of matching sequences in the NCBI database using The Basic Local Aligment Seach ToolI (BAST).

## Sheet: Supplementary Table 3
Supplementary Table 3. Number of sequence reads within each operational taxonomic unit for each individual animal and tissue sampling site.
AnimalType	AnimalID	Site	d__Archaea;p__Crenarchaeota;c__Bathyarchaeia;o__Bathyarchaeia;f__Bathyarchaeia;g__Bathyarchaeia;__	d__Archaea;p__Crenarchaeota;c__Nitrososphaeria;o__Nitrososphaerales;f__Nitrososphaeraceae;g__Nitrososphaeraceae;__	d__Archaea;p__Euryarchaeota;c__Methanobacteria;o__Methanobacteriales;f__Methanobacteriaceae;g__Methanobacterium;__	d__Archaea;p__Euryarchaeota;c__Methanobacteria;o__Methanobacteriales;f__Methanobacteriaceae;g__Methanobrevibacter;__	d__Archaea;p__Euryarchaeota;c__Methanobacteria;o__Methanobacteriales;f__Methanobacteriaceae;g__Methanobrevibacter;s__Methanobrevibacter_wolinii	d__Archaea;p__Halobacterota;c__Methanomicrobia;o__Methanomicrobiales;f__Methanocorpusculaceae;g__Methanocorpusculum;s__uncultured_archaeon	d__Archaea;p__Nanoarchaeota;c__Nanoarchaeia;o__Woesearchaeales;f__SCGC_AAA011-D5;g__SCGC_AAA011-D5;__	d__Archaea;p__Thermoplasmatota;c__Thermoplasmata;o__Methanomassiliicoccales;f__Methanomethylophilaceae;g__Candidatus_Methanoplasma;s__uncultured_archaeon	d__Bacteria;__;__;__;__;__;__	d__Bacteria;p__Acidobacteriota;c__Acidobacteriae;o__Acidobacteriales;f__uncultured;g__uncultured;__	d__Bacteria;p__Acidobacteriota;c__Acidobacteriae;o__Acidobacteriales;f__uncultured;g__uncultured;s__uncultured_soil	d__Bacteria;p__Acidobacteriota;c__Acidobacteriae;o__Bryobacterales;f__Bryobacteraceae;g__Bryobacter;__	d__Bacteria;p__Acidobacteriota;c__Acidobacteriae;o__Solibacterales;f__Solibacteraceae;g__Candidatus_Solibacter;__	d__Bacteria;p__Acidobacteriota;c__Acidobacteriae;o__Subgroup_2;f__Subgroup_2;g__Subgroup_2;s__uncultured_Acidobacteria	d__Bacteria;p__Acidobacteriota;c__Blastocatellia;o__11-24;f__11-24;g__11-24;s__Acidobacteria_bacterium	d__Bacteria;p__Acidobacteriota;c__Blastocatellia;o__Blastocatellales;f__Blastocatellaceae;__;__	d__Bacteria;p__Acidobacteriota;c__Blastocatellia;o__Pyrinomonadales;f__Pyrinomonadaceae;g__Pyrinomonas;__	d__Bacteria;p__Acidobacteriota;c__Blastocatellia;o__Pyrinomonadales;f__Pyrinomonadaceae;g__RB41;__	d__Bacteria;p__Acidobacteriota;c__Blastocatellia;o__Pyrinomonadales;f__Pyrinomonadaceae;g__RB41;s__uncultured_proteobacterium	d__Bacteria;p__Acidobacteriota;c__Holophagae;o__Subgroup_7;f__Subgroup_7;g__Subgroup_7;__	d__Bacteria;p__Acidobacteriota;c__Subgroup_22;o__Subgroup_22;f__Subgroup_22;g__Subgroup_22;s__uncultured_bacterium	d__Bacteria;p__Acidobacteriota;c__Subgroup_22;o__Subgroup_22;f__Subgroup_22;g__Subgroup_22;s__uncultured_proteobacterium	d__Bacteria;p__Acidobacteriota;c__Vicinamibacteria;o__Subgroup_17;f__Subgroup_17;g__Subgroup_17;__	d__Bacteria;p__Acidobacteriota;c__Vicinamibacteria;o__Vicinamibacterales;f__Vicinamibacteraceae;g__Vicinamibacteraceae;__	d__Bacteria;p__Acidobacteriota;c__Vicinamibacteria;o__Vicinamibacterales;f__uncultured;g__uncultured;__	d__Bacteria;p__Acidobacteriota;c__Vicinamibacteria;o__Vicinamibacterales;f__uncultured;g__uncultured;s__uncultured_Acidobacteria	d__Bacteria;p__Acidobacteriota;c__Vicinamibacteria;o__Vicinamibacterales;f__uncultured;g__uncultured;s__uncultured_Acidobacteriales	d__Bacteria;p__Acidobacteriota;c__Vicinamibacteria;o__Vicinamibacterales;f__uncultured;g__uncultured;s__uncultured_bacterium	d__Bacteria;p__Actinobacteriota;c__Acidimicrobiia;o__Actinomarinales;f__uncultured;g__uncultured;s__uncultured_bacterium	d__Bacteria;p__Actinobacteriota;c__Acidimicrobiia;o__IMCC26256;f__IMCC26256;g__IMCC26256;__	d__Bacteria;p__Actinobacteriota;c__Acidimicrobiia;o__IMCC26256;f__IMCC26256;g__IMCC26256;s__metagenome	d__Bacteria;p__Actinobacteriota;c__Acidimicrobiia;o__IMCC26256;f__IMCC26256;g__IMCC26256;s__uncultured_Acidothermaceae	d__Bacteria;p__Actinobacteriota;c__Acidimicrobiia;o__Microtrichales;__;__;__	d__Bacteria;p__Actinobacteriota;c__Acidimicrobiia;o__Microtrichales;f__Ilumatobacteraceae;g__CL500-29_marine_group;s__metagenome	d__Bacteria;p__Actinobacteriota;c__Acidimicrobiia;o__Microtrichales;f__Ilumatobacteraceae;g__uncultured;__	d__Bacteria;p__Actinobacteriota;c__Acidimicrobiia;o__Microtrichales;f__Ilumatobacteraceae;g__uncultured;s__uncultured_actinobacterium	d__Bacteria;p__Actinobacteriota;c__Acidimicrobiia;o__Microtrichales;f__Ilumatobacteraceae;g__uncultured;s__uncultured_bacterium	d__Bacteria;p__Actinobacteriota;c__Acidimicrobiia;o__Microtrichales;f__Microtrichaceae;g__IMCC26207;__	d__Bacteria;p__Actinobacteriota;c__Acidimicrobiia;o__uncultured;f__uncultured;g__uncultured;s__uncultured_Acidimicrobiia	d__Bacteria;p__Actinobacteriota;c__Actinobacteria;o__Actinomycetales;f__Actinomycetaceae;g__Actinomyces;__	d__Bacteria;p__Actinobacteriota;c__Actinobacteria;o__Actinomycetales;f__Actinomycetaceae;g__Actinomyces;s__Actinomyces_graevenitzii	d__Bacteria;p__Actinobacteriota;c__Actinobacteria;o__Actinomycetales;f__Actinomycetaceae;g__Actinomyces;s__Gleimia_coleocanis	d__Bacteria;p__Actinobacteriota;c__Actinobacteria;o__Actinomycetales;f__Actinomycetaceae;g__Actinomyces;s__Schaalia_odontolytica	d__Bacteria;p__Actinobacteriota;c__Actinobacteria;o__Actinomycetales;f__Actinomycetaceae;g__Arcanobacterium;__	d__Bacteria;p__Actinobacteriota;c__Actinobacteria;o__Actinomycetales;f__Actinomycetaceae;g__Arcanobacterium;s__Arcanobacterium_hippocoleae	d__Bacteria;p__Actinobacteriota;c__Actinobacteria;o__Actinomycetales;f__Actinomycetaceae;g__Arcanobacterium;s__Arcanobacterium_sp.	d__Bacteria;p__Actinobacteriota;c__Actinobacteria;o__Actinomycetales;f__Actinomycetaceae;g__Flaviflexus;s__uncultured_bacterium
Cow	Animal_2818	Allantoic_Fluid	0	0	0	0	0	0	0	0	0	0	0	0	0	0	0	0	0	0	0	0	0	0	0	0	0	0	0	0	0	0	0	0	0	0	0	0	0	0	0	0	0	0	0	0	0	0	0
Cow	Animal_3412	Allantoic_Fluid	0	0	0	0	0	0	0	0	0	0	0	0	0	0	0	0	0	0	0	0	0	0	0	0	0	0	0	0	0	0	0	0	0	0	0	0	0	0	0	18	0	0	0	0	0	0	0
Cow	Animal_3036	Allantoic_Fluid	0	0	0	0	0	0	0	0	14	3	0	0	29	17	8	0	0	130	0	0	7	0	55	90	21	48	14	19	0	0	8	0	10	0	8	0	0	0	11	18	0	0	0	0	0	0	0
Cow	Animal_3424	Allantoic_Fluid	0	0	0	0	0	0	0	0	0	0	0	0	0	0	0	0	0	0	0	0	0	0	0	0	0	0	0	0	0	0	0	0	0	0	0	0	0	0	0	0	0	0	0	0	0	0	0
Cow	Animal_3254	Allantoic_Fluid	0	0	0	0	0	0	0	0	0	0	0	0	0	0	0	0	0	0	0	0	0	0	0	0	0	0	0	0	0	0	0	0	0	0	0	0	0	0	0	11	0	0	0	0	0	0	0
Heifer	Animal_3480	Allantoic_Fluid	0	0	0	0	0	3	0	0	0	0	0	0	0	0	0	0	0	0	0	0	0	0	0	0	0	0	0	0	0	0	0	0	0	0	0	0	0	0	0	6	0	0	0	0	0	0	0
Heifer	Animal_3518	Allantoic_Fluid	0	0	9	0	0	0	0	0	0	0	0	0	0	0	0	0	0	0	0	0	0	0	0	0	0	0	0	0	0	0	0	0	0	6	0	0	0	0	0	7	0	0	0	0	0	0	0
Heifer	Animal_3524	Allantoic_Fluid	0	0	0	6	0	0	0	0	27	0	16	15	25	0	0	0	0	0	0	14	0	13	0	0	0	0	0	0	0	0	0	0	7	0	0	0	0	11	0	56	0	0	58	0	0	0	0
Heifer	Animal_3528	Allantoic_Fluid	0	0	0	0	0	0	0	0	0	0	0	0	0	0	0	0	0	0	0	0	0	0	0	0	0	0	0	0	0	0	0	0	0	0	0	0	0	0	0	42	5	0	0	0	0	0	0
Heifer	Animal_3549	Allantoic_Fluid	10	0	0	0	0	0	0	0	9	0	0	0	0	0	0	0	11	0	0	0	0	0	0	0	0	0	0	0	0	0	0	0	0	0	0	20	0	0	0	0	0	0	0	0	0	0	0
Cow	Animal_2818	Amniotic_Fluid	0	0	0	0	0	0	0	0	0	0	0	0	0	0	0	0	0	0	0	0	0	0	0	0	0	0	0	0	0	0	0	0	0	0	0	0	0	0	0	0	0	0	0	0	0	0	0
Cow	Animal_3412	Amniotic_Fluid	0	0	0	0	0	0	0	0	0	0	0	0	0	0	0	0	0	0	0	0	0	0	0	0	0	0	0	0	0	0	0	0	0	0	0	0	0	0	0	0	0	0	0	0	0	0	0
Cow	Animal_3036	Amniotic_Fluid	0	0	0	0	0	0	0	0	0	0	0	0	0	0	0	0	0	0	0	0	0	0	0	0	0	0	0	0	0	0	0	0	0	0	0	0	0	0	0	0	0	0	0	0	0	0	0
Cow	Animal_3424	Amniotic_Fluid	0	0	0	0	0	0	0	0	0	0	0	0	0	0	0	0	0	0	0	0	0	0	0	0	0	0	0	0	0	0	0	0	0	0	0	0	0	0	0	0	0	0	0	0	0	0	0
Cow	Animal_3254	Amniotic_Fluid	0	0	0	0	0	0	0	0	0	0	0	0	0	0	0	0	0	0	0	0	0	0	0	0	0	0	0	0	0	0	0	0	0	0	0	0	0	0	0	0	0	0	0	0	0	0	0
Heifer	Animal_3480	Amniotic_Fluid	0	0	0	0	0	0	0	0	0	0	0	0	0	0	0	0	0	0	0	0	0	0	0	0	0	0	0	0	0	0	0	0	0	0	0	0	0	0	0	34	0	0	0	0	0	0	0
Heifer	Animal_3518	Amniotic_Fluid	0	0	0	0	0	0	0	0	0	0	0	0	0	0	0	0	0	0	0	0	0	0	0	0	0	0	0	0	0	0	0	0	0	0	0	0	0	0	0	10	0	0	0	0	0	0	0
Heifer	Animal_3524	Amniotic_Fluid	0	0	0	0	0	0	0	0	0	0	0	0	0	0	0	0	0	0	0	0	0	0	0	0	0	0	0	0	0	0	0	0	0	0	0	0	0	0	0	123	0	8	0	0	0	0	0
Heifer	Animal_3528	Amniotic_Fluid	0	0	0	0	0	0	0	0	0	0	0	0	0	0	0	0	0	0	0	0	0	0	0	0	0	0	0	0	0	0	0	0	0	0	0	0	0	0	0	0	0	0	0	0	0	0	0
Heifer	Animal_3549	Amniotic_Fluid	0	0	0	0	0	0	0	0	15	0	0	0	0	0	0	0	0	0	0	0	0	0	0	10	0	0	0	0	0	0	0	0	0	0	0	0	0	0	0	41	0	0	0	0	0	0	0
Cow	Animal_2818	External	0	0	0	0	0	0	0	0	0	0	0	0	0	0	0	0	0	0	0	0	0	0	0	0	0	0	0	0	0	0	0	0	0	0	0	0	0	0	0	0	0	0	0	0	0	0	0
Cow	Animal_3412	External	0	0	0	0	0	4	0	12	5	0	0	0	0	0	0	0	0	0	0	0	0	0	0	0	0	0	0	0	0	0	0	0	0	0	0	0	0	0	0	0	0	0	0	0	0	0	0
Cow	Animal_3036	External	0	0	0	4	0	0	0	0	0	0	0	0	0	0	0	0	0	0	0	0	0	0	0	0	0	0	0	0	0	0	0	0	0	0	0	0	0	0	0	0	0	0	0	0	0	0	0
Cow	Animal_3424	External	0	0	0	0	0	0	0	0	0	0	0	0	0	0	0	0	0	0	0	0	0	0	0	0	0	0	0	0	0	0	0	0	0	0	0	0	0	0	0	0	0	0	0	0	0	0	0
Cow	Animal_3254	External	0	0	0	5	0	0	0	0	0	0	0	0	0	0	0	0	0	0	0	0	0	0	0	0	0	0	0	0	0	0	0	0	0	0	0	0	0	0	0	0	0	0	0	0	0	0	0
Heifer	Animal_3480	External	0	0	0	0	0	0	0	0	5	0	0	0	0	0	0	0	0	0	0	0	0	0	0	0	0	0	0	0	0	0	0	0	0	0	0	0	0	0	0	0	0	0	0	0	0	0	0
Heifer	Animal_3518	External	0	0	0	0	0	3	0	0	0	0	0	0	0	0	0	0	0	0	0	0	0	0	0	0	0	0	0	0	0	0	0	0	0	0	0	0	0	0	0	0	0	0	0	18	15	0	7
Heifer	Animal_3524	External	0	0	0	9	3	0	0	0	0	0	0	0	0	0	0	0	0	0	0	0	0	0	0	0	0	0	0	3	2	0	0	0	0	0	0	0	0	0	0	0	0	0	0	0	0	0	5
Heifer	Animal_3528	External	0	0	0	0	0	0	0	0	0	0	0	0	0	0	0	0	0	0	0	0	0	0	0	0	0	0	0	0	0	0	0	0	0	0	0	0	0	0	0	0	0	0	0	0	0	0	0
Heifer	Animal_3549	External	0	0	0	0	0	0	0	0	0	0	0	0	0	0	0	0	0	0	0	0	0	0	0	0	0	0	0	0	0	0	0	0	0	0	0	0	0	0	0	0	0	0	0	0	0	0	0
Cow	Animal_2818	Fetal_Abomasum	0	0	0	0	0	0	0	0	0	0	0	0	0	0	0	0	0	0	0	0	0	0	0	0	0	0	0	0	0	0	0	0	0	0	0	0	0	0	0	3	0	0	0	0	0	0	0
Cow	Animal_3412	Fetal_Abomasum	0	0	0	0	0	0	0	0	0	0	0	0	0	0	0	0	0	0	0	0	0	0	0	0	0	0	0	0	0	0	0	0	0	0	0	0	0	0	0	0	0	0	0	0	0	0	0
Cow	Animal_3036	Fetal_Abomasum	0	0	0	0	0	0	0	0	0	0	0	0	0	0	0	0	0	0	0	0	0	0	0	0	0	0	0	0	0	0	0	0	0	0	0	0	0	0	0	0	0	0	0	0	0	0	0
Cow	Animal_3424	Fetal_Abomasum	0	0	0	0	0	0	0	0	0	0	0	0	0	0	0	0	0	0	0	0	0	0	0	0	0	0	0	0	0	0	0	0	0	0	0	0	0	0	0	0	0	0	0	0	0	0	0
Cow	Animal_3254	Fetal_Abomasum	0	0	0	0	0	0	0	0	0	0	0	0	0	0	0	0	0	0	0	0	0	0	0	0	0	0	0	0	0	0	0	0	0	0	0	0	0	0	0	0	0	0	0	0	0	0	0
Heifer	Animal_3480	Fetal_Abomasum	0	0	0	0	0	0	0	0	0	0	0	0	0	0	0	0	0	0	0	0	0	0	0	0	0	0	0	0	0	0	0	0	0	0	0	0	0	0	0	0	0	0	0	0	0	0	0
Heifer	Animal_3518	Fetal_Abomasum	0	0	0	0	0	0	0	0	0	0	0	0	0	0	0	0	0	0	0	0	0	0	0	0	0	0	0	0	0	0	0	0	0	0	0	0	0	0	0	6	0	0	0	0	0	0	0
Heifer	Animal_3524	Fetal_Abomasum	0	0	0	0	0	0	0	0	2	0	0	0	0	0	0	0	0	0	0	0	0	0	0	0	0	0	0	0	0	0	0	0	0	0	0	0	0	0	0	9	0	0	0	0	0	0	0
Heifer	Animal_3528	Fetal_Abomasum	0	0	0	0	0	0	0	0	0	0	0	0	0	0	0	0	0	0	0	0	0	0	0	0	0	0	0	0	0	0	0	0	0	0	0	0	0	0	0	0	0	0	0	0	0	0	0
Heifer	Animal_3549	Fetal_Abomasum	0	0	0	0	0	0	0	0	0	0	0	0	0	0	0	0	0	0	0	0	0	0	0	0	0	0	0	0	0	0	0	0	0	0	0	0	0	0	0	0	0	0	0	0	0	0	0
Cow	Animal_2818	Interc_Endo	0	0	0	0	0	0	0	0	3	0	0	0	0	0	0	0	0	0	0	0	0	0	0	0	0	0	0	0	0	0	0	0	0	0	0	0	0	0	0	0	0	0	0	0	0	0	0
Cow	Animal_3412	Interc_Endo	0	0	0	6	0	0	0	0	0	0	0	0	0	0	0	0	0	0	0	0	0	0	0	0	0	0	0	0	0	0	0	0	0	0	0	0	0	0	0	0	0	0	0	0	0	0	0
Cow	Animal_3036	Interc_Endo	0	0	0	0	0	0	0	0	0	0	0	0	0	0	0	0	0	0	0	0	0	0	0	0	0	0	0	0	0	0	0	0	0	0	0	0	0	0	0	0	0	0	0	0	0	0	0
Cow	Animal_3424	Interc_Endo	0	0	0	0	0	0	0	0	0	0	0	0	0	0	0	0	0	0	0	0	0	0	0	0	0	0	0	0	0	0	0	4	0	0	0	0	0	0	0	0	0	0	0	0	0	0	0
Cow	Animal_3254	Interc_Endo	0	0	0	0	0	0	0	0	0	0	0	0	0	0	0	0	0	0	0	0	0	0	0	0	0	0	0	0	0	0	0	0	0	0	0	0	0	0	0	0	0	0	0	0	0	0	0
Heifer	Animal_3480	Interc_Endo	0	0	0	0	0	0	0	0	0	0	0	0	0	0	0	0	0	0	0	0	0	0	0	0	0	0	0	0	0	0	0	0	0	0	0	0	0	0	0	4	0	0	0	0	0	0	0
Heifer	Animal_3518	Interc_Endo	0	0	0	0	0	0	0	0	0	0	0	0	0	0	0	0	0	0	0	0	0	0	0	0	0	0	0	0	0	0	0	0	0	0	0	0	0	0	0	0	0	0	0	0	0	0	0
Heifer	Animal_3524	Interc_Endo	0	0	0	0	0	0	0	0	0	0	0	0	0	0	0	0	0	0	0	0	0	0	0	0	0	0	0	0	0	0	0	0	0	0	0	0	0	0	0	0	0	0	0	0	0	0	0
Heifer	Animal_3528	Interc_Endo	0	0	0	0	0	0	0	0	4	0	0	0	0	0	0	0	0	0	0	0	0	0	0	0	0	0	0	0	0	0	0	0	0	0	0	0	0	0	0	0	0	0	0	0	0	0	0
Heifer	Animal_3549	Interc_Endo	0	0	0	0	0	0	0	0	0	0	0	0	0	0	0	0	0	0	0	0	0	0	0	0	0	0	0	0	0	0	0	0	0	0	0	0	0	0	0	0	0	0	0	0	0	0	0
Cow	Animal_2818	Interc_Placenta	0	0	0	0	0	0	0	0	0	0	0	0	0	0	0	0	0	0	0	0	0	0	0	0	0	0	0	0	0	0	0	0	0	0	0	0	0	0	0	0	0	0	0	0	0	0	0
Cow	Animal_3412	Interc_Placenta	0	0	0	3	0	0	0	0	0	0	0	0	0	0	0	0	0	0	0	0	0	0	0	0	0	0	0	0	0	0	0	0	0	0	0	0	0	0	0	0	0	0	0	0	0	0	0
Cow	Animal_3036	Interc_Placenta	0	0	0	0	0	0	0	0	0	0	0	0	0	0	0	0	0	0	0	0	0	0	0	0	0	0	0	0	0	0	0	0	0	0	0	0	0	0	0	0	0	0	0	0	0	0	0
Cow	Animal_3424	Interc_Placenta	0	0	0	0	0	0	0	0	0	0	0	0	0	0	0	0	0	0	0	0	0	0	0	0	0	0	0	0	0	0	0	0	0	0	0	0	0	0	0	0	0	0	0	0	0	0	0
Cow	Animal_3254	Interc_Placenta	0	0	0	0	0	0	0	0	0	0	0	0	0	0	0	0	0	0	0	0	0	0	0	0	0	0	0	0	0	0	0	0	0	0	0	0	0	0	0	0	0	0	0	0	0	0	0
Heifer	Animal_3480	Interc_Placenta	0	0	0	0	0	0	0	0	0	0	0	0	0	0	0	0	0	0	0	0	0	0	0	0	0	0	0	0	0	0	0	0	0	0	0	0	0	0	0	0	0	0	0	0	0	0	0
Heifer	Animal_3518	Interc_Placenta	0	0	0	0	0	0	0	0	0	0	0	0	0	0	0	0	0	0	0	0	0	0	0	0	0	0	0	0	0	0	0	0	0	0	0	0	0	0	0	0	0	0	0	0	0	0	0
Heifer	Animal_3524	Interc_Placenta	0	0	0	0	0	0	0	0	0	0	0	0	0	0	0	0	0	0	0	0	0	0	0	0	0	0	0	0	0	0	0	0	0	0	0	0	0	0	0	0	0	0	0	0	0	0	0
Heifer	Animal_3528	Interc_Placenta	0	0	0	0	0	0	0	0	0	0	0	0	0	0	0	0	0	0	0	0	0	0	0	0	0	0	0	0	0	0	0	0	0	0	0	0	0	0	0	0	0	0	0	0	0	0	0
Heifer	Animal_3549	Interc_Placenta	0	0	0	0	0	0	0	0	3	0	0	0	0	0	0	0	0	0	2	0	0	0	0	0	0	0	0	0	0	0	0	0	0	0	0	0	0	0	0	3	0	0	0	0	0	0	0
Cow	Animal_2818	Meconium	0	0	0	0	0	0	0	0	0	0	0	0	0	0	0	0	0	0	0	0	0	0	0	0	0	0	0	0	0	0	0	0	0	0	0	0	0	0	0	0	0	0	0	0	0	0	0
Cow	Animal_3412	Meconium	0	0	0	0	0	0	0	0	0	0	0	0	0	0	0	0	0	0	0	0	0	0	0	0	0	0	0	0	0	0	0	0	0	0	0	0	0	0	0	0	0	0	0	0	0	0	0
Cow	Animal_3036	Meconium	0	0	0	0	0	0	0	0	0	0	0	0	0	0	0	0	0	0	0	0	0	0	0	0	0	0	0	0	0	0	0	0	0	0	0	0	0	0	0	0	0	0	0	0	0	0	0
Cow	Animal_3424	Meconium	0	0	0	0	0	0	0	0	0	0	0	0	0	0	0	0	0	0	0	0	0	0	0	0	0	0	0	0	0	0	0	0	0	0	0	0	0	0	0	0	0	0	0	0	0	0	0
Cow	Animal_3254	Meconium	0	0	0	0	0	0	0	0	0	0	0	0	0	0	0	0	0	0	0	0	0	0	0	0	0	0	0	0	0	0	0	0	0	0	0	0	0	0	0	4	0	0	0	0	0	0	0
Heifer	Animal_3480	Meconium	0	5	0	0	0	0	3	0	0	0	0	0	0	0	0	0	0	0	0	0	0	0	0	0	0	0	0	0	0	19	0	0	0	0	0	0	0	0	0	43	0	0	0	0	0	13	0
Heifer	Animal_3518	Meconium	0	0	0	0	0	0	0	0	0	0	0	0	0	0	0	0	0	0	0	0	0	0	0	0	0	0	0	0	0	0	0	0	0	0	0	0	0	0	0	15	0	0	0	0	0	0	0
Heifer	Animal_3524	Meconium	0	0	0	0	0	0	0	0	12	0	0	0	0	0	0	0	0	0	0	0	0	0	0	0	0	0	0	0	0	0	0	0	0	0	0	0	0	0	0	0	0	0	0	0	0	0	0
Heifer	Animal_3528	Meconium	0	0	0	0	0	0	0	0	0	0	0	0	0	0	0	0	0	0	0	0	0	0	0	0	0	0	0	0	0	0	0	0	0	0	0	0	0	0	0	0	0	0	2	0	0	0	0
Heifer	Animal_3549	Meconium	0	0	0	0	0	0	0	0	7	0	0	0	0	0	0	4	0	0	0	0	0	0	0	0	0	0	0	0	0	0	0	0	0	0	0	0	3	0	0	21	0	0	0	0	0	0	0
Cow	Animal_2818	Placentome	0	0	0	0	0	0	0	0	0	0	0	0	0	0	0	0	0	0	0	0	0	0	0	0	0	0	0	0	0	0	0	0	0	0	0	0	0	0	0	0	0	0	0	0	0	0	0
Cow	Animal_3412	Placentome	0	0	0	0	0	0	0	0	0	0	0	0	0	0	0	0	0	7	0	0	0	0	0	0	0	0	0	0	0	0	0	0	0	0	0	0	0	0	0	0	0	0	0	0	0	0	0
Cow	Animal_3036	Placentome	0	0	0	0	0	0	0	0	0	0	0	0	0	0	0	0	0	0	0	0	0	0	0	0	0	0	0	0	0	0	0	0	0	0	0	0	0	0	0	0	0	0	0	0	0	0	0
Cow	Animal_3424	Placentome	0	0	0	0	0	0	0	0	0	0	0	0	0	0	0	0	0	0	0	0	0	0	0	0	0	0	0	0	0	0	0	0	0	0	0	0	0	0	0	0	0	0	0	0	0	0	0
Cow	Animal_3254	Placentome	0	0	0	0	0	0	0	0	0	0	0	0	0	0	0	0	0	0	0	0	0	0	0	0	0	0	0	0	0	0	0	0	0	0	0	0	0	0	0	7	0	0	0	0	0	0	0
Heifer	Animal_3480	Placentome	0	0	0	0	0	0	0	0	0	0	0	0	0	0	0	0	0	0	0	0	0	0	0	0	0	0	0	0	0	0	0	0	0	0	0	0	0	0	0	0	0	0	0	0	0	0	0
Heifer	Animal_3518	Placentome	0	0	0	0	0	0	0	0	0	0	0	0	0	0	0	0	0	0	0	0	0	0	0	0	0	0	0	0	0	0	0	0	0	0	0	0	0	0	0	0	0	0	0	0	0	0	0
Heifer	Animal_3524	Placentome	0	0	0	0	0	0	0	0	20	0	0	0	0	0	0	0	0	0	0	0	0	0	0	0	0	0	0	0	0	0	0	0	0	0	0	0	0	0	0	0	0	0	0	0	0	0	0
Heifer	Animal_3528	Placentome	0	0	0	0	0	0	0	0	0	0	0	0	0	0	0	0	0	0	0	0	0	0	0	0	0	0	0	0	0	0	0	0	0	0	0	0	0	0	0	0	0	0	0	0	0	0	0
Heifer	Animal_3549	Placentome	0	0	0	0	0	0	0	0	0	0	0	0	0	0	0	0	0	0	0	0	0	0	0	0	0	0	0	0	0	0	0	0	0	0	0	0	0	0	0	0	0	0	0	0	0	0	0
[truncated: 1,086 more columns]

## Sheet: Supplementary Table 4
Supplemenary Table 4. Location of individual genera, prevalence (number of cattle with genus), prevalence classificaiton (rare = 1 or 2 cattle out of 10; moderate = 3 to 5 cattle out of 10; abundant = 6 or greater cattle out of 10), and result of contamination test. Individual genera that were not found at specific location are not listed. Genera with a rare prevalence where not tested for contam…
Location	Genus	No. of cows or heifers with genus (Prevalence)	Prevalence classification	Contamination test
Allantoic fluid	Actinomyces	7	Abundant
Allantoic fluid	Anaerococcus	7	Abundant
Allantoic fluid	Blautia	6	Abundant	Likely contamination
Allantoic fluid	Corynebacterium	9	Abundant
Allantoic fluid	Cutibacterium	10	Abundant
Allantoic fluid	Escherichia-Shigella	7	Abundant	Likely contamination
Allantoic fluid	Massilia	6	Abundant
Allantoic fluid	Muribaculaceae	8	Abundant	Likely contamination
Allantoic fluid	Peptoniphilus	7	Abundant
Allantoic fluid	Pseudomonas	6	Abundant	Likely contamination
Allantoic fluid	Staphylococcus	9	Abundant
Allantoic fluid	Streptococcus	7	Abundant
Allantoic fluid	67-14	3	Moderate
Allantoic fluid	A2	4	Moderate
Allantoic fluid	Acinetobacter	3	Moderate	Likely contamination
Allantoic fluid	Agathobacter	4	Moderate
Allantoic fluid	Akkermansia	3	Moderate
Allantoic fluid	Alistipes	3	Moderate
Allantoic fluid	Alloiococcus	3	Moderate
Allantoic fluid	Bacteroides	5	Moderate
Allantoic fluid	Bifidobacterium	3	Moderate
Allantoic fluid	Blastococcus	3	Moderate
Allantoic fluid	Brachybacterium	3	Moderate
Allantoic fluid	Brevibacterium	3	Moderate
Allantoic fluid	Brevundimonas	4	Moderate	Possible contamination
Allantoic fluid	CAG-352	4	Moderate
Allantoic fluid	Clostridia_vadinBB60_group	3	Moderate
Allantoic fluid	Enterococcus	3	Moderate
Allantoic fluid	Erysipelotrichaceae_UCG-003	3	Moderate
Allantoic fluid	Ezakiella	3	Moderate
Allantoic fluid	Faecalibacterium	3	Moderate
Allantoic fluid	Faecalibaculum	3	Moderate
Allantoic fluid	Finegoldia	5	Moderate
Allantoic fluid	Fusobacterium	3	Moderate
Allantoic fluid	Gemella	3	Moderate
Allantoic fluid	Haemophilus	3	Moderate
Allantoic fluid	Jeotgalicoccus	3	Moderate
Allantoic fluid	Lachnospiraceae_NK4A136_group	3	Moderate
Allantoic fluid	Lactobacillus	5	Moderate
Allantoic fluid	Lautropia	3	Moderate	Likely contamination
Allantoic fluid	Lawsonella	4	Moderate
Allantoic fluid	Marvinbryantia	3	Moderate
Allantoic fluid	Micrococcus	5	Moderate	Likely contamination
Allantoic fluid	Mitochondria	3	Moderate
Allantoic fluid	Neisseria	3	Moderate	Possible contamination
Allantoic fluid	Nocardioides	3	Moderate
Allantoic fluid	Nocardiopsis	4	Moderate
Allantoic fluid	Novosphingobium	3	Moderate
Allantoic fluid	Prevotella	4	Moderate	Likely contamination
Allantoic fluid	Prevotellaceae_UCG-003	3	Moderate
Allantoic fluid	Pseudogracilibacillus	4	Moderate
Allantoic fluid	Rikenellaceae_RC9_gut_group	3	Moderate
Allantoic fluid	Rothia	3	Moderate
Allantoic fluid	Ruminococcus	3	Moderate	Likely contamination
Allantoic fluid	Salinicoccus	3	Moderate
Allantoic fluid	Stenotrophomonas	3	Moderate
Allantoic fluid	UCG-010	3	Moderate
Allantoic fluid	Veillonella	5	Moderate
Allantoic fluid	WCHB1-41	5	Moderate
Allantoic fluid	[Eubacterium]_brachy_group	1	Rare
Allantoic fluid	[Eubacterium]_coprostanoligenes_group	1	Rare	Likely contamination
Allantoic fluid	[Eubacterium]_xylanophilum_group	2	Rare
Allantoic fluid	Aerococcus	1	Rare
Allantoic fluid	Alkalibacterium	2	Rare
Allantoic fluid	Alloprevotella	2	Rare
Allantoic fluid	Anaerostipes	2	Rare
Allantoic fluid	Atopostipes	2	Rare
Allantoic fluid	Aureimonas	1	Rare
Allantoic fluid	Bacillus	1	Rare	Likely contamination
Allantoic fluid	Bosea	2	Rare
Allantoic fluid	Candidatus_Solibacter	2	Rare
Allantoic fluid	Candidatus_Udaeobacter	2	Rare
Allantoic fluid	Capnocytophaga	1	Rare
Allantoic fluid	Cellvibrio	1	Rare
Allantoic fluid	CHKCI001	2	Rare
Allantoic fluid	Chloroplast	2	Rare
Allantoic fluid	Christensenellaceae_R-7_group	2	Rare
Allantoic fluid	Chryseobacterium	2	Rare	Possible contamination
Allantoic fluid	Cloacibacterium	1	Rare
Allantoic fluid	Clostridia_UCG-014	1	Rare
Allantoic fluid	Clostridium_sensu_stricto_1	2	Rare
Allantoic fluid	Colidextribacter	2	Rare
Allantoic fluid	Conexibacter	1	Rare
Allantoic fluid	Delftia	2	Rare
Allantoic fluid	Dialister	2	Rare
Allantoic fluid	Dietzia	1	Rare
Allantoic fluid	Dorea	2	Rare
Allantoic fluid	Enhydrobacter	2	Rare	Likely contamination
Allantoic fluid	Enteractinococcus	2	Rare
Allantoic fluid	Enterorhabdus	2	Rare
Allantoic fluid	F082	1	Rare
Allantoic fluid	Facklamia	2	Rare
Allantoic fluid	Family_XIII_AD3011_group	2	Rare	Likely contamination
Allantoic fluid	Fenollaria	2	Rare
Allantoic fluid	Fusicatenibacter	2	Rare
Allantoic fluid	Gaiella	2	Rare
Allantoic fluid	Garicola	2	Rare
Allantoic fluid	Gastranaerophilales	1	Rare
Allantoic fluid	Geobacillus	2	Rare
Allantoic fluid	Granulicatella	2	Rare
Allantoic fluid	Incertae_Sedis	1	Rare
Allantoic fluid	Izemoplasmatales	1	Rare
Allantoic fluid	Jeotgalibaca	1	Rare
Allantoic fluid	Kocuria	1	Rare	Likely contamination
Allantoic fluid	Lachnospiraceae_ND3007_group	2	Rare
Allantoic fluid	Lachnospiraceae_UCG-001	1	Rare
Allantoic fluid	Lachnospiraceae_XPB1014_group	1	Rare
Allantoic fluid	Lactococcus	2	Rare
Allantoic fluid	Leucobacter	1	Rare
Allantoic fluid	Methanobrevibacter	1	Rare
Allantoic fluid	Methanocorpusculum	1	Rare
Allantoic fluid	Methylobacterium-Methylorubrum	1	Rare
Allantoic fluid	Microbacterium	2	Rare
Allantoic fluid	Mogibacterium	2	Rare
Allantoic fluid	Monoglobus	1	Rare
Allantoic fluid	Moraxella	1	Rare
Allantoic fluid	Muribaculum	2	Rare
Allantoic fluid	Mycobacterium	2	Rare
Allantoic fluid	Natribacillus	2	Rare
Allantoic fluid	Nitrospira	1	Rare
Allantoic fluid	NK4A214_group	2	Rare	Possible contamination
Allantoic fluid	Nosocomiicoccus	1	Rare
Allantoic fluid	Oribacterium	2	Rare
Allantoic fluid	Oscillibacter	1	Rare
Allantoic fluid	p-251-o5	1	Rare	Possible contamination
Allantoic fluid	Paeniclostridium	1	Rare
Allantoic fluid	Paracoccus	1	Rare	Likely contamination
Allantoic fluid	Parasutterella	2	Rare
Allantoic fluid	Parvimonas	1	Rare
Allantoic fluid	Peptoclostridium	1	Rare
Allantoic fluid	Porphyromonas	1	Rare
Allantoic fluid	Prevotellaceae_UCG-001	1	Rare
Allantoic fluid	RF39	2	Rare	Likely contamination
Allantoic fluid	Rokubacteriales	2	Rare
Allantoic fluid	Romboutsia	2	Rare
Allantoic fluid	Roseburia	1	Rare
Allantoic fluid	Roseomonas	2	Rare
Allantoic fluid	Ruminiclostridium	2	Rare
Allantoic fluid	Ruminococcaceae	1	Rare
Allantoic fluid	Saccharofermentans	1	Rare
Allantoic fluid	Schlegelella	2	Rare
Allantoic fluid	SC-I-84	2	Rare
Allantoic fluid	Sphingomonas	2	Rare	Likely contamination
Allantoic fluid	Streptomyces	2	Rare
Allantoic fluid	Subdoligranulum	2	Rare
Allantoic fluid	Succinivibrio	1	Rare
Allantoic fluid	Thermicanus	1	Rare
Allantoic fluid	TM7x	2	Rare
Allantoic fluid	Turicibacter	2	Rare	Possible contamination
Allantoic fluid	UCG-002	2	Rare
Allantoic fluid	UCG-005	1	Rare
Allantoic fluid	Virgibacillus	2	Rare
Allantoic fluid	Xanthomonas	2	Rare
Allantoic fluid	Yaniella	2	Rare
Amnionic fluid	Acinetobacter	6	Abundant	Likely contamination
Amnionic fluid	Anaerococcus	6	Abundant
Amnionic fluid	Blautia	6	Abundant	Likely contamination
Amnionic fluid	Corynebacterium	7	Abundant
Amnionic fluid	Cutibacterium	10	Abundant
Amnionic fluid	Escherichia-Shigella	7	Abundant	Likely contamination
Amnionic fluid	Lactobacillus	7	Abundant
Amnionic fluid	Lactococcus	6	Abundant
Amnionic fluid	Micrococcus	6	Abundant	Likely contamination
Amnionic fluid	Muribaculaceae	7	Abundant	Likely contamination
Amnionic fluid	Prevotella	7	Abundant	Likely contamination
Amnionic fluid	Pseudomonas	7	Abundant	Likely contamination
Amnionic fluid	Staphylococcus	9	Abundant
Amnionic fluid	Stenotrophomonas	6	Abundant
Amnionic fluid	Streptococcus	8	Abundant
Amnionic fluid	Actinomyces	4	Moderate
Amnionic fluid	Aggregatibacter	4	Moderate
Amnionic fluid	Alistipes	4	Moderate
Amnionic fluid	Alloprevotella	5	Moderate
Amnionic fluid	Anaerostipes	3	Moderate
Amnionic fluid	Aureimonas	3	Moderate
Amnionic fluid	Bacillus	3	Moderate	Likely contamination
Amnionic fluid	Bacteroides	5	Moderate
Amnionic fluid	Brachybacterium	4	Moderate
Amnionic fluid	Brevundimonas	3	Moderate	Possible contamination
Amnionic fluid	Campylobacter	3	Moderate
Amnionic fluid	Chloroplast	3	Moderate
Amnionic fluid	Christensenellaceae_R-7_group	3	Moderate
Amnionic fluid	Clostridia_UCG-014	4	Moderate
Amnionic fluid	Dialister	3	Moderate
Amnionic fluid	Dietzia	3	Moderate
Amnionic fluid	Enhydrobacter	3	Moderate	Likely contamination
Amnionic fluid	Erysipelotrichaceae_UCG-003	3	Moderate
Amnionic fluid	Ezakiella	3	Moderate
Amnionic fluid	Faecalibacterium	4	Moderate
Amnionic fluid	Fenollaria	3	Moderate
Amnionic fluid	Finegoldia	5	Moderate
Amnionic fluid	Fusobacterium	3	Moderate
Amnionic fluid	Gemella	3	Moderate
Amnionic fluid	Granulicatella	4	Moderate
Amnionic fluid	Haemophilus	4	Moderate
Amnionic fluid	Kocuria	3	Moderate	Likely contamination
Amnionic fluid	Lachnospiraceae_NK4A136_group	3	Moderate
Amnionic fluid	Lautropia	4	Moderate	Likely contamination
Amnionic fluid	Lawsonella	4	Moderate
Amnionic fluid	Massilia	3	Moderate
Amnionic fluid	Mobiluncus	3	Moderate
Amnionic fluid	Murdochiella	3	Moderate
Amnionic fluid	Neisseria	3	Moderate	Possible contamination
Amnionic fluid	Peptoniphilus	5	Moderate
Amnionic fluid	Porphyromonas	3	Moderate
Amnionic fluid	RF39	3	Moderate	Likely contamination
Amnionic fluid	Roseburia	4	Moderate
Amnionic fluid	Roseomonas	3	Moderate
Amnionic fluid	Rothia	4	Moderate
Amnionic fluid	Sphingomonas	5	Moderate	Likely contamination
Amnionic fluid	UCG-005	3	Moderate
Amnionic fluid	Veillonella	3	Moderate
Amnionic fluid	WCHB1-41	4	Moderate
Amnionic fluid	Yaniella	3	Moderate
Amnionic fluid	A2	2	Rare
Amnionic fluid	Aerococcus	1	Rare
Amnionic fluid	Agathobacter	2	Rare
Amnionic fluid	Alloiococcus	2	Rare
Amnionic fluid	Asticcacaulis	2	Rare
Amnionic fluid	Atopostipes	1	Rare
Amnionic fluid	Bacteroidales_RF16_group	1	Rare
Amnionic fluid	Bifidobacterium	2	Rare
Amnionic fluid	Blastococcus	1	Rare
Amnionic fluid	Brevibacterium	2	Rare
Amnionic fluid	CAG-352	1	Rare
Amnionic fluid	Capnocytophaga	2	Rare
Amnionic fluid	Cellvibrio	2	Rare
Amnionic fluid	CHKCI001	1	Rare
Amnionic fluid	Chryseobacterium	1	Rare	Possible contamination
Amnionic fluid	Clostridia_vadinBB60_group	1	Rare
Amnionic fluid	Clostridium_sensu_stricto_1	1	Rare
Amnionic fluid	Colidextribacter	2	Rare
Amnionic fluid	Cupriavidus	1	Rare
Amnionic fluid	Deinococcus	2	Rare
Amnionic fluid	Delftia	1	Rare
Amnionic fluid	Devosia	1	Rare
Amnionic fluid	Dorea	1	Rare
Amnionic fluid	Enterococcus	1	Rare
Amnionic fluid	F082	1	Rare
Amnionic fluid	Facklamia	1	Rare
Amnionic fluid	Family_XIII_AD3011_group	2	Rare	Likely contamination
Amnionic fluid	Fusicatenibacter	2	Rare
Amnionic fluid	Gaiella	2	Rare
Amnionic fluid	Garicola	1	Rare
Amnionic fluid	Incertae_Sedis	1	Rare
Amnionic fluid	Jeotgalicoccus	2	Rare
Amnionic fluid	Lachnospiraceae_NK3A20_group	1	Rare
Amnionic fluid	Lachnospiraceae_UCG-001	1	Rare
Amnionic fluid	Lachnospiraceae_XPB1014_group	2	Rare
Amnionic fluid	Methylobacterium-Methylorubrum	2	Rare
Amnionic fluid	Moraxella	2	Rare
Amnionic fluid	Mycobacterium	1	Rare
Amnionic fluid	Mycoplasma	2	Rare
Amnionic fluid	Natribacillus	2	Rare
Amnionic fluid	Nitrospira	1	Rare
Amnionic fluid	NK4A214_group	1	Rare	Possible contamination
Amnionic fluid	Nocardioides	2	Rare
Amnionic fluid	Nocardiopsis	2	Rare
Amnionic fluid	Nosocomiicoccus	2	Rare
Amnionic fluid	p-251-o5	1	Rare	Possible contamination
Amnionic fluid	Paracoccus	1	Rare	Likely contamination
Amnionic fluid	Parvimonas	2	Rare
Amnionic fluid	Pedobacter	2	Rare
Amnionic fluid	Peptoclostridium	2	Rare
Amnionic fluid	Prevotellaceae_UCG-003	2	Rare
Amnionic fluid	Pseudogracilibacillus	1	Rare
Amnionic fluid	Rhodococcus	1	Rare
Amnionic fluid	Rikenellaceae_RC9_gut_group	2	Rare
Amnionic fluid	Romboutsia	2	Rare
Amnionic fluid	Ruminococcus	2	Rare	Likely contamination
Amnionic fluid	Salinicoccus	1	Rare
Amnionic fluid	Schlegelella	1	Rare
Amnionic fluid	Sphingobium	1	Rare
Amnionic fluid	Subdoligranulum	2	Rare
Amnionic fluid	Thermicanus	1	Rare
Amnionic fluid	Treponema	2	Rare	Likely contamination
Amnionic fluid	UCG-002	2	Rare
Amnionic fluid	Virgibacillus	1	Rare
External	Acinetobacter	9	Abundant	Likely contamination
External	Alistipes	9	Abundant
External	Alloprevotella	6	Abundant
External	Bacteroidales_RF16_group	6	Abundant
External	Bacteroides	7	Abundant
External	Christensenellaceae_R-7_group	7	Abundant
External	Corynebacterium	6	Abundant
External	Cutibacterium	10	Abundant
External	Escherichia-Shigella	7	Abundant	Likely contamination
External	Luteimonas	6	Abundant
External	Muribaculaceae	6	Abundant	Likely contamination
External	Prevotella	7	Abundant	Likely contamination
External	Pseudomonas	6	Abundant	Likely contamination
External	RF39	8	Abundant	Likely contamination
External	Rikenellaceae_RC9_gut_group	6	Abundant
External	Staphylococcus	7	Abundant
External	Streptococcus	6	Abundant
External	Turicibacter	7	Abundant	Possible contamination
External	UCG-005	8	Abundant
External	UCG-010	6	Abundant
External	WCHB1-41	7	Abundant
External	[Eubacterium]_brachy_group	3	Moderate
External	[Eubacterium]_coprostanoligenes_group	5	Moderate	Likely contamination
External	[Eubacterium]_nodatum_group	4	Moderate
External	Akkermansia	4	Moderate
External	Anaerococcus	3	Moderate
External	Brevundimonas	3	Moderate	Possible contamination
External	Candidatus_Saccharimonas	4	Moderate
External	Chryseobacterium	4	Moderate	Possible contamination
External	Clostridia_UCG-014	4	Moderate
External	Clostridia_vadinBB60_group	5	Moderate
External	Clostridium_sensu_stricto_1	5	Moderate
External	dgA-11_gut_group	4	Moderate
External	Dietzia	3	Moderate
External	Enhydrobacter	3	Moderate	Likely contamination
External	F082	5	Moderate
External	Family_XIII_AD3011_group	5	Moderate	Likely contamination
External	Flavonifractor	3	Moderate
External	Gastranaerophilales	4	Moderate
External	Izemoplasmatales	4	Moderate
External	Jeotgalibaca	3	Moderate
External	Lachnospiraceae_NK3A20_group	5	Moderate
External	Lachnospiraceae_UCG-010	3	Moderate
External	Lactobacillus	5	Moderate
External	Lawsonella	4	Moderate
External	Mailhella	4	Moderate
External	Methanobrevibacter	3	Moderate
External	Micrococcus	5	Moderate	Likely contamination
External	Monoglobus	5	Moderate
External	Moraxella	3	Moderate
External	Mycoplasma	5	Moderate
External	NK4A214_group	5	Moderate	Possible contamination
External	Oscillibacter	3	Moderate
External	p-251-o5	4	Moderate	Possible contamination
External	p-2534-18B5_gut_group	4	Moderate
External	Paeniclostridium	4	Moderate
External	Paracoccus	5	Moderate	Likely contamination
External	Phascolarctobacterium	4	Moderate
External	Prevotellaceae_UCG-001	3	Moderate
External	Prevotellaceae_UCG-003	4	Moderate
External	Prevotellaceae_UCG-004	4	Moderate
External	Rhodococcus	3	Moderate
External	Romboutsia	5	Moderate
External	Ruminobacter	4	Moderate
External	Ruminococcus	3	Moderate	Likely contamination
External	Sphaerochaeta	3	Moderate
External	Treponema	5	Moderate	Likely contamination
External	UCG-009	4	Moderate
External	vadinBE97	3	Moderate
External	Victivallaceae	3	Moderate
External	[Ruminococcus]_gauvreauii_group	2	Rare
External	A2	1	Rare
External	Anaerosporobacter	2	Rare
External	Anaerovibrio	2	Rare
External	Anaerovorax	2	Rare
External	Anoxybacillus	1	Rare
External	Antricoccus	2	Rare
External	Atopostipes	2	Rare
External	Bacillus	2	Rare	Likely contamination
External	Bergeyella	2	Rare
External	Bifidobacterium	2	Rare
External	Blastococcus	1	Rare
External	Blautia	1	Rare	Likely contamination
External	Bosea	1	Rare
External	Brachybacterium	1	Rare
External	CAG-352	1	Rare
External	Candidatus_Soleaferrea	2	Rare
External	Chloroplast	1	Rare
External	Cloacibacterium	1	Rare
External	Clostridioides	2	Rare
External	Colidextribacter	1	Rare
External	Deinococcus	2	Rare
External	Devosia	2	Rare
External	EMP-G18	2	Rare
External	Enterococcus	1	Rare
External	Erysipelotrichaceae_UCG-003	2	Rare
External	Ezakiella	1	Rare
External	Faecalibacterium	1	Rare
External	Faecalitalea	2	Rare
External	Finegoldia	1	Rare
External	Flaviflexus	2	Rare
External	Gemella	1	Rare
External	gir-aah93h0	2	Rare
External	GWE2-31-10	2	Rare
External	Haemophilus	1	Rare
External	Hydrogenoanaerobacterium	2	Rare
External	Incertae_Sedis	2	Rare
External	Jeotgalicoccus	2	Rare
External	Kocuria	1	Rare	Likely contamination
External	Kurthia	2	Rare
External	Lachnospiraceae_AC2044_group	2	Rare
External	Lachnospiraceae_NK4A136_group	2	Rare
External	Lachnospiraceae_UCG-001	2	Rare
External	Lachnospiraceae_XPB1014_group	2	Rare
External	Leucobacter	1	Rare
External	Marvinbryantia	1	Rare
External	Massilia	2	Rare
External	Methanocorpusculum	2	Rare
External	Methylobacterium-Methylorubrum	2	Rare
External	Mogibacterium	2	Rare
External	Muribaculum	1	Rare
External	Neisseria	1	Rare	Possible contamination
External	Nitrospira	1	Rare
External	Nocardiopsis	1	Rare
External	Novosphingobium	1	Rare
External	Ornithinimicrobium	2	Rare
External	Parabacteroides	2	Rare
External	Pedobacter	1	Rare
External	Peptoniphilus	2	Rare
External	Prevotellaceae_Ga6A1_group	2	Rare
External	Proteiniclasticum	2	Rare
External	Roseburia	2	Rare
External	Ruminococcaceae	2	Rare
External	Saccharofermentans	2	Rare
External	Sinibacillus	2	Rare
External	Sphingomonas	2	Rare	Likely contamination
External	Stenotrophomonas	2	Rare
External	Subdoligranulum	2	Rare
External	Succinivibrio	2	Rare
External	UCG-002	2	Rare
External	UCG-004	2	Rare
External	Veillonella	1	Rare
Fetal abomasum	Acinetobacter	6	Abundant	Likely contamination
Fetal abomasum	Cutibacterium	10	Abundant
Fetal abomasum	Lactobacillus	6	Abundant
Fetal abomasum	Muribaculaceae	8	Abundant	Likely contamination
Fetal abomasum	Staphylococcus	8	Abundant
Fetal abomasum	Streptococcus	6	Abundant
Fetal abomasum	Actinomyces	3	Moderate
Fetal abomasum	Anaerococcus	3	Moderate
Fetal abomasum	Corynebacterium	4	Moderate
Fetal abomasum	Escherichia-Shigella	5	Moderate	Likely contamination
Fetal abomasum	Finegoldia	4	Moderate
Fetal abomasum	Gemella	3	Moderate
Fetal abomasum	Granulicatella	3	Moderate
Fetal abomasum	Haemophilus	5	Moderate
Fetal abomasum	Lawsonella	3	Moderate
Fetal abomasum	Micrococcus	3	Moderate	Likely contamination
Fetal abomasum	[Eubacterium]_coprostanoligenes_group	2	Rare	Likely contamination
Fetal abomasum	Abiotrophia	2	Rare
Fetal abomasum	Alloprevotella	1	Rare
Fetal abomasum	Anoxybacillus	1	Rare
Fetal abomasum	Bacillus	2	Rare	Likely contamination
Fetal abomasum	Bacteroides	2	Rare
Fetal abomasum	Blautia	1	Rare	Likely contamination
Fetal abomasum	Campylobacter	1	Rare
Fetal abomasum	Capnocytophaga	1	Rare
Fetal abomasum	Chloroplast	1	Rare
Fetal abomasum	Chryseobacterium	1	Rare	Possible contamination
Fetal abomasum	Cloacibacterium	1	Rare
Fetal abomasum	Clostridia_UCG-014	1	Rare
Fetal abomasum	Clostridium_sensu_stricto_1	2	Rare
Fetal abomasum	Colidextribacter	1	Rare
Fetal abomasum	Dialister	1	Rare
Fetal abomasum	Enhydrobacter	1	Rare	Likely contamination
Fetal abomasum	Enterococcus	1	Rare
Fetal abomasum	Erysipelotrichaceae_UCG-003	1	Rare
Fetal abomasum	F082	1	Rare
Fetal abomasum	Faecalibacterium	1	Rare
Fetal abomasum	Faecalibaculum	1	Rare
Fetal abomasum	Family_XIII_AD3011_group	1	Rare	Likely contamination
Fetal abomasum	Fusobacterium	2	Rare
Fetal abomasum	Kocuria	1	Rare	Likely contamination
Fetal abomasum	Lachnospiraceae_ND3007_group	1	Rare
Fetal abomasum	Lachnospiraceae_NK4A136_group	2	Rare
Fetal abomasum	Lactococcus	1	Rare
Fetal abomasum	Lautropia	2	Rare	Likely contamination
Fetal abomasum	Massilia	2	Rare
Fetal abomasum	Methylobacterium-Methylorubrum	1	Rare
Fetal abomasum	Microbacterium	1	Rare
Fetal abomasum	Muribaculum	1	Rare
Fetal abomasum	Mycoplasma	1	Rare
Fetal abomasum	Neisseria	2	Rare	Possible contamination
Fetal abomasum	Peptoniphilus	2	Rare
Fetal abomasum	Porphyromonas	1	Rare
Fetal abomasum	Prevotellaceae_UCG-003	1	Rare
Fetal abomasum	Prevotellaceae_UCG-004	2	Rare
Fetal abomasum	Pseudomonas	2	Rare	Likely contamination
Fetal abomasum	RF39	2	Rare	Likely contamination
Fetal abomasum	Romboutsia	1	Rare
Fetal abomasum	Rothia	2	Rare
Fetal abomasum	Ruminococcus	2	Rare	Likely contamination
Fetal abomasum	Saccharofermentans	1	Rare
Fetal abomasum	Salinicoccus	1	Rare
Fetal abomasum	Selenomonas	2	Rare
Fetal abomasum	Sphingomonas	2	Rare	Likely contamination
Fetal abomasum	Stenotrophomonas	2	Rare
Fetal abomasum	Subdoligranulum	1	Rare
Fetal abomasum	Treponema	2	Rare	Likely contamination
Fetal abomasum	UCG-002	1	Rare
Fetal abomasum	UCG-005	2	Rare
Fetal abomasum	UCG-010	1	Rare
Fetal abomasum	Veillonella	1	Rare
Fetal abomasum	WCHB1-41	1	Rare
Intercaruncular endometrium	Bacteroides	6	Abundant
Intercaruncular endometrium	Cutibacterium	9	Abundant
Intercaruncular endometrium	Muribaculaceae	6	Abundant	Likely contamination
Intercaruncular endometrium	Staphylococcus	7	Abundant
Intercaruncular endometrium	Streptococcus	6	Abundant
Intercaruncular endometrium	Acinetobacter	3	Moderate	Likely contamination
Intercaruncular endometrium	Anaerococcus	3	Moderate
Intercaruncular endometrium	Brachybacterium	3	Moderate
Intercaruncular endometrium	Christensenellaceae_R-7_group	3	Moderate
Intercaruncular endometrium	Corynebacterium	5	Moderate
Intercaruncular endometrium	Escherichia-Shigella	5	Moderate	Likely contamination
Intercaruncular endometrium	Lactobacillus	4	Moderate
Intercaruncular endometrium	Mycoplasma	5	Moderate
Intercaruncular endometrium	p-251-o5	3	Moderate	Possible contamination
Intercaruncular endometrium	Peptoniphilus	3	Moderate
Intercaruncular endometrium	Pseudomonas	3	Moderate	Likely contamination
Intercaruncular endometrium	RF39	3	Moderate	Likely contamination
Intercaruncular endometrium	Rikenellaceae_RC9_gut_group	3	Moderate
Intercaruncular endometrium	UCG-005	4	Moderate
Intercaruncular endometrium	WCHB1-41	3	Moderate
Intercaruncular endometrium	[Eubacterium]_coprostanoligenes_group	2	Rare	Likely contamination
Intercaruncular endometrium	[Eubacterium]_nodatum_group	1	Rare
Intercaruncular endometrium	Actinomyces	1	Rare
Intercaruncular endometrium	Agathobacter	1	Rare
Intercaruncular endometrium	Aggregatibacter	1	Rare
Intercaruncular endometrium	Akkermansia	1	Rare
Intercaruncular endometrium	Alistipes	2	Rare
Intercaruncular endometrium	Alloprevotella	1	Rare
Intercaruncular endometrium	Anoxybacillus	1	Rare
Intercaruncular endometrium	Aureimonas	1	Rare
Intercaruncular endometrium	Bacillus	1	Rare	Likely contamination
Intercaruncular endometrium	Bacteroidales_RF16_group	2	Rare
Intercaruncular endometrium	Bifidobacterium	1	Rare
Intercaruncular endometrium	Blautia	1	Rare	Likely contamination
Intercaruncular endometrium	Brevibacterium	1	Rare
Intercaruncular endometrium	Brevundimonas	1	Rare	Possible contamination
Intercaruncular endometrium	Candidatus_Soleaferrea	1	Rare
Intercaruncular endometrium	Candidatus_Udaeobacter	1	Rare
Intercaruncular endometrium	Chloroplast	1	Rare
Intercaruncular endometrium	Cloacibacterium	2	Rare
Intercaruncular endometrium	Clostridia_UCG-014	1	Rare
Intercaruncular endometrium	Clostridia_vadinBB60_group	1	Rare
Intercaruncular endometrium	Clostridioides	1	Rare
Intercaruncular endometrium	Clostridium_sensu_stricto_1	2	Rare
Intercaruncular endometrium	Deinococcus	1	Rare
Intercaruncular endometrium	dgA-11_gut_group	2	Rare
Intercaruncular endometrium	Dialister	1	Rare
Intercaruncular endometrium	Dietzia	1	Rare
Intercaruncular endometrium	Enhydrobacter	1	Rare	Likely contamination
Intercaruncular endometrium	Enterococcus	1	Rare
Intercaruncular endometrium	Enterorhabdus	1	Rare
Intercaruncular endometrium	Faecalitalea	1	Rare
Intercaruncular endometrium	Family_XIII_AD3011_group	1	Rare	Likely contamination
Intercaruncular endometrium	Fenollaria	1	Rare
Intercaruncular endometrium	Finegoldia	1	Rare
Intercaruncular endometrium	Flavonifractor	1	Rare
Intercaruncular endometrium	Gastranaerophilales	1	Rare
Intercaruncular endometrium	Gemella	1	Rare
Intercaruncular endometrium	Geobacillus	1	Rare
Intercaruncular endometrium	gir-aah93h0	1	Rare
Intercaruncular endometrium	Izemoplasmatales	1	Rare
Intercaruncular endometrium	Jeotgalibaca	1	Rare
Intercaruncular endometrium	Kocuria	1	Rare	Likely contamination
Intercaruncular endometrium	Lachnospiraceae_AC2044_group	1	Rare
Intercaruncular endometrium	Lachnospiraceae_NK3A20_group	1	Rare
Intercaruncular endometrium	Lactococcus	1	Rare
Intercaruncular endometrium	Leucobacter	2	Rare
Intercaruncular endometrium	Mailhella	1	Rare
Intercaruncular endometrium	Methanobrevibacter	1	Rare
Intercaruncular endometrium	Methylobacterium-Methylorubrum	1	Rare
Intercaruncular endometrium	Micrococcus	2	Rare	Likely contamination
Intercaruncular endometrium	Mogibacterium	1	Rare
Intercaruncular endometrium	Monoglobus	2	Rare
Intercaruncular endometrium	Neisseria	2	Rare	Possible contamination
Intercaruncular endometrium	NK4A214_group	2	Rare	Possible contamination
Intercaruncular endometrium	Nocardiopsis	1	Rare
Intercaruncular endometrium	Oribacterium	1	Rare
Intercaruncular endometrium	p-2534-18B5_gut_group	2	Rare
Intercaruncular endometrium	Paeniclostridium	1	Rare
Intercaruncular endometrium	Paracoccus	2	Rare	Likely contamination
Intercaruncular endometrium	Prevotella	2	Rare	Likely contamination
Intercaruncular endometrium	Prevotellaceae_UCG-001	1	Rare
Intercaruncular endometrium	Prevotellaceae_UCG-003	2	Rare
Intercaruncular endometrium	Prevotellaceae_UCG-004	1	Rare
Intercaruncular endometrium	Pseudogracilibacillus	1	Rare
Intercaruncular endometrium	Rhodococcus	1	Rare
Intercaruncular endometrium	Romboutsia	2	Rare
Intercaruncular endometrium	Rothia	2	Rare
Intercaruncular endometrium	Ruminobacter	2	Rare
Intercaruncular endometrium	Ruminococcaceae	1	Rare
Intercaruncular endometrium	Ruminococcus	1	Rare	Likely contamination
Intercaruncular endometrium	Saccharofermentans	1	Rare
Intercaruncular endometrium	Stenotrophomonas	2	Rare
Intercaruncular endometrium	Thermicanus	2	Rare
Intercaruncular endometrium	Treponema	1	Rare	Likely contamination
Intercaruncular endometrium	UCG-002	1	Rare
Intercaruncular endometrium	UCG-009	1	Rare
Intercaruncular endometrium	UCG-010	2	Rare
Intercaruncular endometrium	Victivallaceae	1	Rare
Intercaruncular placentome	Bacteroides	6	Abundant
Intercaruncular placentome	Corynebacterium	6	Abundant
Intercaruncular placentome	Cutibacterium	8	Abundant
Intercaruncular placentome	Escherichia-Shigella	6	Abundant	Likely contamination
Intercaruncular placentome	Staphylococcus	7	Abundant
Intercaruncular placentome	Streptococcus	6	Abundant
Intercaruncular placentome	Acinetobacter	5	Moderate	Likely contamination
Intercaruncular placentome	Cupriavidus	3	Moderate
Intercaruncular placentome	Lactobacillus	3	Moderate
Intercaruncular placentome	Muribaculaceae	3	Moderate	Likely contamination
Intercaruncular placentome	Peptoniphilus	3	Moderate
Intercaruncular placentome	Prevotella	3	Moderate	Likely contamination
Intercaruncular placentome	Pseudomonas	3	Moderate	Likely contamination
Intercaruncular placentome	[Eubacterium]_coprostanoligenes_group	2	Rare	Likely contamination
Intercaruncular placentome	[Eubacterium]_nodatum_group	1	Rare
Intercaruncular placentome	67-14	1	Rare
Intercaruncular placentome	A2	1	Rare
Intercaruncular placentome	Actinomyces	1	Rare
Intercaruncular placentome	Aerococcus	2	Rare
Intercaruncular placentome	Akkermansia	1	Rare
Intercaruncular placentome	Alistipes	2	Rare
Intercaruncular placentome	Alloprevotella	2	Rare
Intercaruncular placentome	Anaerococcus	1	Rare
Intercaruncular placentome	Atopostipes	1	Rare
Intercaruncular placentome	Bifidobacterium	1	Rare
Intercaruncular placentome	Brachybacterium	2	Rare
Intercaruncular placentome	Brevibacterium	2	Rare
Intercaruncular placentome	Brevundimonas	1	Rare	Possible contamination
Intercaruncular placentome	Chloroplast	2	Rare
Intercaruncular placentome	Christensenellaceae_R-7_group	1	Rare
Intercaruncular placentome	Clostridia_UCG-014	1	Rare
Intercaruncular placentome	Clostridium_sensu_stricto_1	1	Rare
Intercaruncular placentome	Dialister	1	Rare
Intercaruncular placentome	Dietzia	2	Rare
Intercaruncular placentome	Enterococcus	1	Rare
Intercaruncular placentome	F082	1	Rare
Intercaruncular placentome	Faecalibacterium	1	Rare
Intercaruncular placentome	Faecalibaculum	1	Rare
Intercaruncular placentome	Fenollaria	1	Rare
Intercaruncular placentome	Finegoldia	1	Rare
Intercaruncular placentome	Gastranaerophilales	1	Rare
Intercaruncular placentome	Gemella	1	Rare
Intercaruncular placentome	Granulicatella	1	Rare
Intercaruncular placentome	Izemoplasmatales	1	Rare
Intercaruncular placentome	Kocuria	2	Rare	Likely contamination
Intercaruncular placentome	Lachnospiraceae_NK3A20_group	1	Rare
Intercaruncular placentome	Lachnospiraceae_NK4A136_group	1	Rare
Intercaruncular placentome	Lachnospiraceae_XPB1014_group	2	Rare
Intercaruncular placentome	Lactococcus	1	Rare
Intercaruncular placentome	Lautropia	1	Rare	Likely contamination
Intercaruncular placentome	Lawsonella	2	Rare
Intercaruncular placentome	Methanobrevibacter	1	Rare
Intercaruncular placentome	Microbacterium	1	Rare
Intercaruncular placentome	Micrococcus	2	Rare	Likely contamination
Intercaruncular placentome	Mitochondria	1	Rare
Intercaruncular placentome	Monoglobus	1	Rare
Intercaruncular placentome	Mycoplasma	2	Rare
Intercaruncular placentome	Neisseria	1	Rare	Possible contamination
Intercaruncular placentome	NK4A214_group	1	Rare	Possible contamination
Intercaruncular placentome	Nocardioides	1	Rare
Intercaruncular placentome	Nocardiopsis	1	Rare
Intercaruncular placentome	Prevotellaceae_UCG-001	2	Rare
Intercaruncular placentome	Prevotellaceae_UCG-003	1	Rare
Intercaruncular placentome	Prevotellaceae_UCG-004	1	Rare
Intercaruncular placentome	RF39	2	Rare	Likely contamination
Intercaruncular placentome	Rikenellaceae_RC9_gut_group	2	Rare
Intercaruncular placentome	Romboutsia	1	Rare
Intercaruncular placentome	Rothia	2	Rare
Intercaruncular placentome	Ruminococcus	2	Rare	Likely contamination
Intercaruncular placentome	Salinicoccus	2	Rare
Intercaruncular placentome	Sphingobium	1	Rare
Intercaruncular placentome	Stenotrophomonas	1	Rare
Intercaruncular placentome	Streptomyces	1	Rare
Intercaruncular placentome	Treponema	1	Rare	Likely contamination
Intercaruncular placentome	UCG-005	2	Rare
Intercaruncular placentome	UCG-010	2	Rare
Intercaruncular placentome	Veillonella	1	Rare
Intercaruncular placentome	Victivallaceae	1	Rare
Intercaruncular placentome	WCHB1-41	1	Rare
Meconium	Acinetobacter	9	Abundant	Likely contamination
Meconium	Corynebacterium	8	Abundant
Meconium	Cutibacterium	10	Abundant
Meconium	Escherichia-Shigella	6	Abundant	Likely contamination
Meconium	Lactobacillus	6	Abundant
Meconium	Muribaculaceae	10	Abundant	Likely contamination
Meconium	Staphylococcus	8	Abundant
Meconium	Streptococcus	6	Abundant
Meconium	[Eubacterium]_coprostanoligenes_group	3	Moderate	Likely contamination
Meconium	A2	3	Moderate
Meconium	Actinomyces	4	Moderate
Meconium	Agathobacter	3	Moderate
Meconium	Alloprevotella	5	Moderate
Meconium	Bacillus	3	Moderate	Likely contamination
Meconium	Bacteroides	3	Moderate
Meconium	Blautia	3	Moderate	Likely contamination
Meconium	Chloroplast	5	Moderate
Meconium	Cloacibacterium	3	Moderate
Meconium	Clostridia_vadinBB60_group	3	Moderate
Meconium	Ezakiella	3	Moderate
Meconium	Faecalibacterium	3	Moderate
Meconium	Fenollaria	4	Moderate
Meconium	Finegoldia	4	Moderate
Meconium	Gemella	3	Moderate
Meconium	Granulicatella	4	Moderate
Meconium	Haemophilus	5	Moderate
Meconium	Kocuria	3	Moderate	Likely contamination
Meconium	Lawsonella	4	Moderate
Meconium	Micrococcus	4	Moderate	Likely contamination
Meconium	p-251-o5	3	Moderate	Possible contamination
Meconium	Prevotella	3	Moderate	Likely contamination
Meconium	Rothia	5	Moderate
Meconium	Stenotrophomonas	4	Moderate
Meconium	Veillonella	4	Moderate
Meconium	[Eubacterium]_xylanophilum_group	1	Rare
Meconium	67-14	1	Rare
Meconium	Abiotrophia	1	Rare
Meconium	Aggregatibacter	1	Rare
Meconium	Akkermansia	1	Rare
Meconium	Alistipes	2	Rare
Meconium	Alloiococcus	2	Rare
Meconium	Anaerococcus	2	Rare
Meconium	Antricoccus	1	Rare
Meconium	Aureimonas	1	Rare
Meconium	Bacteroidales_RF16_group	1	Rare
Meconium	Bifidobacterium	2	Rare
Meconium	Blastococcus	1	Rare
Meconium	Brevundimonas	1	Rare	Possible contamination
Meconium	CAG-352	2	Rare
Meconium	Candidatus_Udaeobacter	2	Rare
Meconium	Capnocytophaga	1	Rare
Meconium	Cellvibrio	1	Rare
Meconium	Christensenellaceae_R-7_group	1	Rare
Meconium	Chryseobacterium	2	Rare	Possible contamination
Meconium	Clostridia_UCG-014	1	Rare
Meconium	Conexibacter	2	Rare
Meconium	Dialister	1	Rare
Meconium	Dorea	1	Rare
Meconium	Enhydrobacter	2	Rare	Likely contamination
Meconium	Enteractinococcus	1	Rare
Meconium	Enterorhabdus	1	Rare
Meconium	Faecalibaculum	1	Rare
Meconium	Faecalitalea	1	Rare
Meconium	Family_XIII_AD3011_group	2	Rare	Likely contamination
Meconium	Fusobacterium	1	Rare
Meconium	Geobacillus	1	Rare
Meconium	Incertae_Sedis	2	Rare
Meconium	Izemoplasmatales	1	Rare
Meconium	Lachnospiraceae_ND3007_group	2	Rare
Meconium	Lachnospiraceae_NK4A136_group	2	Rare
Meconium	Lachnospiraceae_UCG-001	2	Rare
Meconium	Lactococcus	1	Rare
Meconium	Lautropia	2	Rare	Likely contamination
Meconium	Mailhella	1	Rare
Meconium	Massilia	1	Rare
Meconium	Mitochondria	1	Rare
Meconium	Mycobacterium	1	Rare
Meconium	Neisseria	2	Rare	Possible contamination
Meconium	Nitrospira	2	Rare
Meconium	NK4A214_group	1	Rare	Possible contamination
Meconium	Paracoccus	2	Rare	Likely contamination
Meconium	Peptoniphilus	1	Rare
Meconium	Prevotellaceae_UCG-001	1	Rare
Meconium	Prevotellaceae_UCG-003	1	Rare
Meconium	Pseudomonas	1	Rare	Likely contamination
Meconium	RF39	2	Rare	Likely contamination
Meconium	Rikenellaceae_RC9_gut_group	1	Rare
Meconium	Romboutsia	1	Rare
Meconium	Ruminococcus	2	Rare	Likely contamination
Meconium	Saccharofermentans	1	Rare
Meconium	Salinicoccus	2	Rare
Meconium	Schlegelella	1	Rare
Meconium	Sphingobium	2	Rare
Meconium	Subdoligranulum	1	Rare
Meconium	UCG-005	1	Rare
Meconium	UCG-010	2	Rare
Meconium	WCHB1-41	2	Rare
Placentome	Cutibacterium	8	Abundant
Placentome	Staphylococcus	10	Abundant
Placentome	Acinetobacter	4	Moderate	Likely contamination
Placentome	Anaerococcus	3	Moderate
Placentome	Anoxybacillus	3	Moderate
Placentome	Escherichia-Shigella	5	Moderate	Likely contamination
Placentome	Lactobacillus	5	Moderate
Placentome	Muribaculaceae	4	Moderate	Likely contamination
Placentome	Mycoplasma	3	Moderate
Placentome	Streptococcus	5	Moderate
Placentome	[Eubacterium]_coprostanoligenes_group	1	Rare	Likely contamination
Placentome	[Eubacterium]_xylanophilum_group	1	Rare
Placentome	Abiotrophia	1	Rare
Placentome	Actinomyces	1	Rare
Placentome	Alistipes	2	Rare
Placentome	Alloiococcus	1	Rare
Placentome	Bacillus	2	Rare	Likely contamination
Placentome	Bacteroides	2	Rare
Placentome	Bdellovibrio	2	Rare
Placentome	Blautia	2	Rare	Likely contamination
Placentome	Brevundimonas	2	Rare	Possible contamination
Placentome	Chloroplast	2	Rare
Placentome	Christensenellaceae_R-7_group	1	Rare
Placentome	Cloacibacterium	1	Rare
Placentome	Conexibacter	1	Rare
Placentome	Corynebacterium	2	Rare
Placentome	Dietzia	1	Rare
Placentome	Dorea	1	Rare
Placentome	Gemella	1	Rare
Placentome	Granulicatella	1	Rare
Placentome	Incertae_Sedis	1	Rare
Placentome	Lachnospiraceae_NK4A136_group	1	Rare
Placentome	Lawsonella	2	Rare
Placentome	Massilia	1	Rare
Placentome	Microbacterium	2	Rare
Placentome	Micrococcus	2	Rare	Likely contamination
Placentome	Mitochondria	1	Rare
Placentome	Muribaculum	1	Rare
Placentome	Mycobacterium	2	Rare
Placentome	Novosphingobium	1	Rare
Placentome	Oscillibacter	2	Rare
Placentome	Paracoccus	1	Rare	Likely contamination
Placentome	Prevotellaceae_UCG-001	1	Rare
Placentome	Prevotellaceae_UCG-004	1	Rare
Placentome	Pseudomonas	1	Rare	Likely contamination
Placentome	RF39	1	Rare	Likely contamination
Placentome	Romboutsia	1	Rare
Placentome	Salinicoccus	2	Rare
Placentome	Sphingomonas	1	Rare	Likely contamination
Placentome	Stenotrophomonas	2	Rare
Placentome	Thermicanus	1	Rare
Placentome	Turicibacter	1	Rare	Possible contamination
Placentome	UCG-002	1	Rare
Placentome	Veillonella	1	Rare

## Sheet: Supplementary Table 5
Supplementary Table 5. Genus, DF and Sums of Squares (SS) for model 1 (regression fit to a slope of -1) and DF and SS for model 2 (regression fit to a slope of 0), F ratio, and P-value for testing potential contaminant according to the method of Davis et al., 2018.
Genus	DF model 1 (-1)	SS model 1	DF model 2 (0)	SS model 2	F	P-value	Contamination
Cutibacterium	74	56.2631	74	31.9679	0.568185	0.991969
Staphylococcus	64	17.6042	64	19.5892	1.11276	0.335198
Muribaculaceae	51	12.6583	51	22.9238	1.81096	0.0180853	Likely contamination
Streptococcus	49	23.0348	49	21.2697	0.923369	0.609335
Escherichia-Shigella	47	8.62279	47	28.6128	3.31828	3.49331e-05	Likely contamination
Corynebacterium	46	23.7335	46	9.46162	0.398661	0.998855
Acinetobacter	44	12.6748	44	25.3801	2.00241	0.0116773	Likely contamination
Lactobacillus	40	18.9459	40	16.0463	0.84695	0.69907
Bacteroides	35	14.8497	35	18.5685	1.25043	0.256004
Micrococcus	28	4.93431	28	16.6392	3.37214	0.000975617	Likely contamination
Pseudomonas	28	5.58188	28	20.9356	3.75063	0.00040069	Likely contamination
Anaerococcus	27	7.15412	27	10.7546	1.50327	0.147835
Prevotella	25	4.14988	25	8.67385	2.09014	0.0355452	Likely contamination
Alistipes	23	11.0237	23	14.1272	1.28153	0.278385
RF39	22	3.52802	22	10.322	2.92572	0.00747246	Likely contamination
Lawsonella	22	4.86569	22	8.29197	1.70417	0.109547
Peptoniphilus	22	6.01327	22	9.1031	1.51384	0.169012
WCHB1-41	22	6.26426	22	10.5313	1.68117	0.115468
Alloprevotella	21	13.7218	21	11.4312	0.833068	0.660287
Stenotrophomonas	21	18.8682	21	19.9176	1.05562	0.451232
Actinomyces	20	4.14028	20	4.41548	1.06647	0.443501
Finegoldia	20	3.2235	20	5.10128	1.58253	0.15641
UCG-005	20	15.0286	20	16.9309	1.12658	0.396227
Blautia	19	3.1403	19	9.34283	2.97514	0.0109694	Likely contamination
Christensenellaceae_R-7_group	17	5.6964	17	6.70452	1.17697	0.370381
Haemophilus	17	8.75956	17	8.2839	0.945698	0.545149
Mycoplasma	17	19.5307	17	14.9943	0.76773	0.704086
Rothia	17	3.46999	17	4.64482	1.33857	0.277143
Chloroplast	16	6.13783	16	11.0233	1.79596	0.126108
Rikenellaceae_RC9_gut_group	16	7.19364	16	11.6884	1.62482	0.170752
[Eubacterium]_coprostanoligenes_group	15	3.91473	15	9.57037	2.44471	0.0468871	Likely contamination
Gemella	15	4.16467	15	7.36431	1.76828	0.140407
UCG-010	15	10.1018	15	10.3348	1.02307	0.48268
Veillonella	15	6.77206	15	5.08123	0.750323	0.70752
Ruminococcus	14	1.56786	14	5.61815	3.58332	0.0114891	Likely contamination
Brevundimonas	14	4.16173	14	10.2666	2.4669	0.05124	Possible contamination
Granulicatella	14	3.64559	14	2.43495	0.667917	0.770123
Massilia	14	1.99597	14	3.22232	1.61441	0.190474
Romboutsia	14	3.96039	14	7.66455	1.9353	0.11452
Bacillus	13	2.57978	13	11.3644	4.40519	0.0059151	Likely contamination
Neisseria	13	2.3159	13	5.27715	2.27866	0.0753515	Possible contamination
Lachnospiraceae_NK4A136_group	13	3.69359	13	2.88468	0.780996	0.668798
Prevotellaceae_UCG-003	13	3.72131	13	6.17096	1.65828	0.186773
Family_XIII_AD3011_group	12	2.64124	12	7.42228	2.81015	0.0430122	Likely contamination
Brachybacterium	12	8.97367	12	5.01193	0.558515	0.8368
Clostridia_UCG-014	12	2.23015	12	1.6418	0.736184	0.69797
Clostridia_vadinBB60_group	12	5.12204	12	5.54002	1.0816	0.447074
Clostridium_sensu_stricto_1	12	1.94693	12	3.3408	1.71593	0.181249
Faecalibacterium	12	2.63722	12	4.85424	1.84067	0.152136
Enhydrobacter	11	1.22307	11	7.70078	6.29627	0.0024842	Likely contamination
Kocuria	11	0.74979	11	5.01307	6.68597	0.00192174	Likely contamination
Lautropia	11	1.93434	11	6.24563	3.22882	0.0321023	Likely contamination
Paracoccus	11	2.55887	11	7.23856	2.82881	0.0493971	Likely contamination
Sphingomonas	11	1.01689	11	4.88764	4.80646	0.00749609	Likely contamination
NK4A214_group	11	2.21298	11	6.14069	2.77485	0.0524717	Possible contamination
p-251-o5	11	4.39192	11	10.0916	2.29776	0.0916993	Possible contamination
Lactococcus	11	4.70296	11	5.20638	1.10704	0.434543
Treponema	10	2.2636	10	6.8609	3.03097	0.0474471	Likely contamination
A2	10	1.54931	10	1.54937	1.00004	0.499976
Bifidobacterium	10	1.8778	10	2.77009	1.47518	0.275008
Dietzia	10	2.91654	10	3.58683	1.22982	0.374957
Fenollaria	10	1.80775	10	1.59693	0.88338	0.575803
Salinicoccus	10	9.58624	10	4.45998	0.465248	0.878287
Chryseobacterium	9	1.55774	9	4.17108	2.67765	0.079232	Possible contamination
Turicibacter	9	1.7277	9	4.83916	2.80093	0.0704792	Possible contamination
Agathobacter	9	1.13227	9	2.47951	2.18986	0.129266
Akkermansia	9	2.59023	9	1.25685	0.485227	0.851805
Bacteroidales_RF16_group	9	3.32306	9	3.28282	0.987891	0.507091
Ezakiella	9	1.67336	9	2.54678	1.52196	0.270731

## Sheet: Supplementary Table 6
Supplementary Table 6. List of bacterial genera identified by using 16S rRNA DNA sequencing of the inside or external surface (EXT) of the pregnant uterus in heifers and cows, their typical habitat and their prevalence for 10 cattle total.1
Genus	EXT	PLT	IC_P	IC_E	AL_F	AM_F	ABO	MEC
Cutibacterium	10	8	8	9	10	10	10	10
Staphylococcus	7	10	7	7	9	9	8	8
Streptococcus	6	5	6	6	7	8	6	6
Corynebacterium	6	2	6	5	9	7	4	8
Lactobacillus	5	5	3	4	5	7	6	6
Bacteroides	7	2	6	6	5	5	2	3
Anaerococcus	3	3	1	3	7	6	3	2
Alistipes	9	2	2	2	3	4	0	2
Lawsonella	4	2	2	0	4	4	3	4
Peptoniphilus	2	0	3	3	7	5	2	1
WCHB1-41	7	0	1	3	5	4	1	2
Alloprevotella	6	0	2	1	2	5	1	5
Stenotrophomonas	2	2	1	2	3	6	2	4
Actinomyces	0	1	1	1	7	4	3	4
Finegoldia	1	0	1	1	5	5	4	4
Oscillospiraceae_UCG-005	8	0	2	4	1	3	2	1
Christensenellaceae_R-7_group	7	1	1	3	2	3	0	1
Haemophilus	1	0	0	0	3	4	5	5
Mycoplasma	5	3	2	5	0	2	1	0
Rothia	0	0	2	2	3	4	2	5
Chloroplast	1	2	2	1	2	3	1	5
Rikenellaceae_RC9_gut_group	6	0	2	3	3	2	0	1
Gemella	1	1	1	1	3	3	3	3
UCG-010	6	0	2	2	3	0	1	2
Veillonella	1	1	1	0	5	3	1	4
Granulicatella	0	1	1	0	2	4	3	4
Massilia	2	1	0	0	6	3	2	1
Romboutsia	5	1	1	2	2	2	1	1
Lachnospiraceae_NK4A136_group	2	1	1	0	3	3	2	2
Prevotellaceae_UCG-003	4	0	1	2	3	2	1	1
Brachybacterium	1	0	2	3	3	4	0	0
Clostridia_UCG-014	4	0	1	1	1	4	1	1
Clostridia_vadinBB60_group	5	0	0	1	3	1	0	3
Clostridium_sensu_stricto_1	5	0	1	2	2	1	2	0
Faecalibacterium	1	0	1	0	3	4	1	3
Lactococcus	0	0	1	1	2	6	1	1
Lachnospiraceae_A2	1	0	1	0	4	2	0	3
Bifidobacterium	2	0	1	1	3	2	0	2
Dietzia	3	1	2	1	1	3	0	0
Fenollaria	0	0	1	1	2	3	0	4
Salinicoccus	0	2	2	0	3	1	1	2
Agathobacter	0	0	0	1	4	2	0	3
Akkermansia	4	0	1	1	3	0	0	1
Bacteroidales_RF16_group	6	0	0	2	0	1	0	1
Ezakiella	1	0	0	0	3	3	0	3
Cloacibacterium	1	1	0	2	1	0	1	3
Dialister	0	0	1	1	2	3	1	1
Erysipelotrichaceae_UCG-003	2	0	0	0	3	3	1	0
F082	5	0	1	0	1	1	1	0
Fusobacterium	0	0	0	0	3	3	2	1
Monoglobus	5	0	1	2	1	0	0	0
Nocardiopsis	1	0	1	1	4	2	0	0
Prevotellaceae_UCG-001	3	1	2	1	1	0	0	1
Prevotellaceae_UCG-004	4	1	1	1	0	0	2	0
UCG-002	2	1	0	1	2	2	1	0
Alloiococcus	0	1	0	0	3	2	0	2
Brevibacterium	0	0	2	1	3	2	0	0
CAG-352	1	0	0	0	4	1	0	2
Enterococcus	1	0	1	1	3	1	1	0
Izemoplasmatales	4	0	1	1	1	0	0	1
Lachnospiraceae_NK3A20_group	5	0	1	1	0	1	0	0
Subdoligranulum	2	0	0	0	2	2	1	1
Gastranaerophilales	4	0	1	1	1	0	0	0
Incertae_Sedis	2	1	0	0	1	1	0	2
Jeotgalicoccus	2	0	0	0	3	2	0	0
Lachnospiraceae_XPB1014_group	2	0	2	0	1	2	0	0
Methylobacterium-Methylorubrum	2	0	0	1	1	2	1	0
Roseburia	2	0	0	0	1	4	0	0
[Eubacterium]_nodatum_group	4	0	1	1	0	0	0	0
Aggregatibacter	0	0	0	1	0	4	0	1
Anoxybacillus	1	3	0	1	0	0	1	0
Atopostipes	2	0	1	0	2	1	0	0
Aureimonas	0	0	0	1	1	3	0	1
Blastococcus	1	0	0	0	3	1	0	1
Colidextribacter	1	0	0	0	2	2	1	0
dgA-11_gut_group	4	0	0	2	0	0	0	0
Faecalibaculum	0	0	1	0	3	0	1	1
Lachnospiraceae_UCG-001	2	0	0	0	1	1	0	2
Luteimonas	6	0	0	0	0	0	0	0
Mailhella	4	0	0	1	0	0	0	1
Methanobrevibacter	3	0	1	1	1	0	0	0
Microbacterium	0	2	1	0	2	0	1	0
Mitochondria	0	1	1	0	3	0	0	1
Moraxella	3	0	0	0	1	2	0	0
Mycobacterium	0	2	0	0	2	1	0	1
Nocardioides	0	0	1	0	3	2	0	0
Oscillibacter	3	2	0	0	1	0	0	0
p-2534-18B5_gut_group	4	0	0	2	0	0	0	0
Paeniclostridium	4	0	0	1	1	0	0	0
Pseudogracilibacillus	0	0	0	1	4	1	0	0
Ruminobacter	4	0	0	2	0	0	0	0
Saccharofermentans	2	0	0	1	1	0	1	1
67-14	0	0	1	0	3	0	0	1
Anaerostipes	0	0	0	0	2	3	0	0
Candidatus_Udaeobacter	0	0	0	1	2	0	0	2
Capnocytophaga	0	0	0	0	1	2	1	1
Deinococcus	2	0	0	1	0	2	0	0
Dorea	0	1	0	0	2	1	0	1
Jeotgalibaca	3	0	0	1	1	0	0	0
Lachnospiraceae_ND3007_group	0	0	0	0	2	0	1	2
Mogibacterium	2	0	0	1	2	0	0	0
Muribaculum	1	1	0	0	2	0	1	0
Nitrospira	1	0	0	0	1	1	0	2
Novosphingobium	1	1	0	0	3	0	0	0
Porphyromonas	0	0	0	0	1	3	1	0
Rhodococcus	3	0	0	1	0	1	0	0
Roseomonas	0	0	0	0	2	3	0	0
Thermicanus	0	1	0	2	1	1	0	0
UCG-009	4	0	0	1	0	0	0	0
Victivallaceae	3	0	1	1	0	0	0	0
Yaniella	0	0	0	0	2	3	0	0
[Eubacterium]_brachy_group	3	0	0	0	1	0	0	0
[Eubacterium]_xylanophilum_group	0	1	0	0	2	0	0	1
Abiotrophia	0	1	0	0	0	0	2	1
Aerococcus	0	0	2	0	1	1	0	0
Campylobacter	0	0	0	0	0	3	1	0
Candidatus_Saccharimonas	4	0	0	0	0	0	0	0
Cellvibrio	0	0	0	0	1	2	0	1
Conexibacter	0	1	0	0	1	0	0	2
Cupriavidus	0	0	3	0	0	1	0	0
Enterorhabdus	0	0	0	1	2	0	0	1
Faecalitalea	2	0	0	1	0	0	0	1
Flavonifractor	3	0	0	1	0	0	0	0
Fusicatenibacter	0	0	0	0	2	2	0	0
Gaiella	0	0	0	0	2	2	0	0
Geobacillus	0	0	0	1	2	0	0	1
Leucobacter	1	0	0	2	1	0	0	0
Marvinbryantia	1	0	0	0	3	0	0	0
Natribacillus	0	0	0	0	2	2	0	0
Phascolarctobacterium	4	0	0	0	0	0	0	0
Ruminococcaceae	2	0	0	1	1	0	0	0
Schlegelella	0	0	0	0	2	1	0	1
Sphingobium	0	0	1	0	0	1	0	2
Antricoccus	2	0	0	0	0	0	0	1
Bosea	1	0	0	0	2	0	0	0
Candidatus_Soleaferrea	2	0	0	1	0	0	0	0
CHKCI001	0	0	0	0	2	1	0	0
Clostridioides	2	0	0	1	0	0	0	0
Delftia	0	0	0	0	2	1	0	0
Devosia	2	0	0	0	0	1	0	0
Enteractinococcus	0	0	0	0	2	0	0	1
Facklamia	0	0	0	0	2	1	0	0
Garicola	0	0	0	0	2	1	0	0
gir-aah93h0	2	0	0	1	0	0	0	0
Lachnospiraceae_AC2044_group	2	0	0	1	0	0	0	0
Lachnospiraceae_UCG-010	3	0	0	0	0	0	0	0
Methanocorpusculum	2	0	0	0	1	0	0	0
Mobiluncus	0	0	0	0	0	3	0	0
Murdochiella	0	0	0	0	0	3	0	0
Nosocomiicoccus	0	0	0	0	1	2	0	0
Oribacterium	0	0	0	1	2	0	0	0
Parvimonas	0	0	0	0	1	2	0	0
Pedobacter	1	0	0	0	0	2	0	0
Peptoclostridium	0	0	0	0	1	2	0	0
Sphaerochaeta	3	0	0	0	0	0	0	0
Streptomyces	0	0	1	0	2	0	0	0
Succinivibrio	2	0	0	0	1	0	0	0
vadinBE97	3	0	0	0	0	0	0	0
Virgibacillus	0	0	0	0	2	1	0	0
[Ruminococcus]_gauvreauii_group	2	0	0	0	0	0	0	0
Alkalibacterium	0	0	0	0	2	0	0	0
Anaerosporobacter	2	0	0	0	0	0	0	0
Anaerovibrio	2	0	0	0	0	0	0	0
Anaerovorax	2	0	0	0	0	0	0	0
Asticcacaulis	0	0	0	0	0	2	0	0
Bdellovibrio	0	2	0	0	0	0	0	0
Bergeyella	2	0	0	0	0	0	0	0
Candidatus_Solibacter	0	0	0	0	2	0	0	0
EMP-G18	2	0	0	0	0	0	0	0
Flaviflexus	2	0	0	0	0	0	0	0
GWE2-31-10	2	0	0	0	0	0	0	0
Hydrogenoanaerobacterium	2	0	0	0	0	0	0	0
Kurthia	2	0	0	0	0	0	0	0
Ornithinimicrobium	2	0	0	0	0	0	0	0
Parabacteroides	2	0	0	0	0	0	0	0
Parasutterella	0	0	0	0	2	0	0	0
Prevotellaceae_Ga6A1_group	2	0	0	0	0	0	0	0
Proteiniclasticum	2	0	0	0	0	0	0	0
Rokubacteriales	0	0	0	0	2	0	0	0
Ruminiclostridium	0	0	0	0	2	0	0	0
SC-I-84	0	0	0	0	2	0	0	0
Selenomonas	0	0	0	0	0	0	2	0
Sinibacillus	2	0	0	0	0	0	0	0
TM7x	0	0	0	0	2	0	0	0
UCG-004	2	0	0	0	0	0	0	0
Xanthomonas	0	0	0	0	2	0	0	0
1EXT = external surface of the pregnant tract, PLT = placentome, IC_P = inter-caruncular placenta, IC_E = inter-caruncular endometrium, AL_F = allantoic fluid, AM_F = amnionic fluid, ABO = fetal abomasum, MEC = meconium. There were 10 cattle total.

## Sheet: Supplementary Figure 1
Supplementary Figure 1. log frequency by log total DNA plots for the detection of contaminated genera according the method of Davis et al. (2018). The top row are examples of genera classifed as contaminated where fittng a slope of -1 removes a significant amount of the overall variation. The bottom row are examples of genera that were classified as not contaminated (fitting a slope of -1 does no…
